# Supplementary material for: Comprehensive Transcriptome Reveals an Opposite Regulatory Effect of Plant Growth Retardants in Controlling Seedling Overgrowth between Roots and Shoots
Source: Int J Mol Sci. 2019 Jul 5;20(13):3307. doi: 10.3390/ijms20133307 (PMC6650903; doi:10.3390/ijms20133307)
Supplement: Supplementary file 1 [file ijms-20-03307-s001.zip]

Archive with 10 entries (8 files):
- ijms-522547 sp for proof/
- ijms-522547 sp for proof/ijms-522547 suppl legends.pdf
- ijms-522547 sp for proof/Supplementary Files/
- ijms-522547 sp for proof/Supplementary Files/Supplementary Figure 1.tif
- ijms-522547 sp for proof/Supplementary Files/Supplementary Figure 2.tif
- ijms-522547 sp for proof/Supplementary Files/Supplementary Figure 3.tif
- ijms-522547 sp for proof/Supplementary Files/Supplementary Table 1.pdf
- ijms-522547 sp for proof/Supplementary Files/Supplementary Table 2.xlsx
- ijms-522547 sp for proof/Supplementary Files/Supplementary Table 3.xlsx
- ijms-522547 sp for proof/Supplementary Files/Supplementary Table 4.xlsx
