# Supplementary material for: Comprehensive Transcriptome Reveals an Opposite Regulatory Effect of Plant Growth Retardants in Controlling Seedling Overgrowth between Roots and Shoots
Source: Int J Mol Sci. 2019 Jul 5;20(13):3307. doi: 10.3390/ijms20133307 (PMC6650903; doi:10.3390/ijms20133307)
Supplement: Supplementary file 1 [file ijms-20-03307-s001.zip › ijms-522547 sp for proof/Supplementary Files/Supplementary Table 2.xlsx]

## Sheet: Sheet1
Table S2. Efficiency and R2 values (coefficient of determination) of primer pairs. Data was calculated using standard curves
Gene	Forward primer(5’-3’)	Reverse primer(5’-3’)	Amplicon length (bp)	Efficiencies	R2
Ubquitin	TCGTAAGGAGTGCCCTAATGCTGA	CAATCGCCTCCAGCCTTGTTGTAA	126 bp	1.007	0.999
EXPA5	TATGGCACAAATACAGCA	TAGAACCAGGCAAACACC	115bp	0.976	0.983
EXPA8	TGTCCACCAAATCCATCA	TTATTCCACCCTTCTTCAT	166bp	0.966	1
EXPA14	TTTGCCCTTCCGAATAAC	ATCTCCTGAACCTCCCAC	222bp	1.012	0.999
ExpA15	ACTGCTCATGCCACTTTC	ACCACCATTATTGTTAGG	264bp	1.011	0.999
ExpA26	ACAGCCAAGGTTACGGAGTG	TGGATGGATTACCAGGAAGA	132bp	1.046	0.996
EXPB2	AAGGTTGTGGTGCTTGTTA	GCTGCGAAATAGTTGGAAT	292bp	1.057	0.997
EXPB3	GGTAGTGACGGTGGAGC	TTACGACCCGAAACAGC	266bp	0.973	0.999
EXPB8	ATCGGTCCATCCCTCTAT	CCACTCTTACTCCCTTGC	106bp	1.001	0.996
PIF1	CAGAACTAAGAAGTCCGCAA	GAGGGAATAACCGCATCA	153bp	0.992	0.993
DELLA	CTGGGAGTCCTTCTTTGC	TTGCCTTTATTAGTGGAGTTGT	222bp	0.994	0.999
ACE3	TGTGACTCGGGCAATAA	CCTCCGTGTCCAACTCCA	110bp	1.069	0.985
FZY6	GTATGGGAAGTATCCTGTT	TTCTGGCTTTGGTAATC	232bp	1.042	0.999
Primer pairs efficiencies and R2 values (coefficient of determination) calculated for standard curves (5-fold dilution series from pooled cDNAs) in the species of CS and Ae. peregrina.
