# Supplementary material for: Comprehensive Transcriptome Reveals an Opposite Regulatory Effect of Plant Growth Retardants in Controlling Seedling Overgrowth between Roots and Shoots
Source: Int J Mol Sci. 2019 Jul 5;20(13):3307. doi: 10.3390/ijms20133307 (PMC6650903; doi:10.3390/ijms20133307)
Supplement: Supplementary file 1 [file ijms-20-03307-s001.zip › ijms-522547 sp for proof/Supplementary Files/Supplementary Table 3.xlsx]

## Sheet: CCC vs CK in root
Table S2. Significant differentially expressed genes involved in tomato shoots and roots under CCC/PBZ treatment.
gene_id	CCC_count	CK_count	CCC_fpkm	CK_fpkm	pvalue	FDR	log2FC(CCC/CK)	up-down-regulation(CCC/CK)	significant(pvalue<=0.05,|logFC|>=1)	status	NR_Description	Swissprot_Description	String_description	KEGG_GENE
Solyc03g020060.2	417.279	15.8335	35.5565	1.34383	5e-05	0.00182258	4.72569	up	yes	OK	PREDICTED: proteinase inhibitor type-2 CEVI57-like [Solanum tuberosum]	RecName: Full=Proteinase inhibitor type-2 CEVI57; AltName: Full=Proteinase inhibitor type II CEVI57; Flags: Precursor	_	_
Solyc00g174340.1	332.994	18.4831	73.6547	4.02446	5e-05	0.00182258	4.19391	up	yes	OK	pathogenesis-related leaf protein 6 precursor [Solanum lycopersicum]	RecName: Full=Pathogenesis-related leaf protein 6; Short=P6; AltName: Full=Ethylene-induced protein P1; AltName: Full=P14; AltName: Full=P14A; AltName: Full=PR protei	SubName: Full=Chromosome chr3 scaffold_95, whole genome shotgun sequence;	PR1
Solyc06g072210.1	70.9968	4.04739	11.6303	0.65361	0.0058	0.0723609	4.15331	up	yes	OK	PREDICTED: miraculin-like [Solanum lycopersicum]	RecName: Full=Alpha-amylase/subtilisin inhibitor; AltName: Full=RASI; Flags: Precursor [Oryza sativa Japonica Group]	_	_
Solyc03g098760.1	30.1153	1.80514	4.62548	0.276026	0.0283	0.201813	4.06673	up	yes	OK	PREDICTED: serine protease inhibitor 1-like [Solanum lycopersicum]	RecName: Full=Serine protease inhibitor 5; AltName: Full=gCDI-B1; Flags: Precursor	_	_
Solyc01g006640.1	91.8856	5.62507	0.904266	0.0553171	0.00015	0.00455289	4.03095	up	yes	OK	PREDICTED: uncharacterized protein LOC102582076 [Solanum tuberosum]	RecName: Full=Long-chain-fatty-acid--AMP ligase FadD26; Short=FAAL; AltName: Full=Acyl-AMP synthetase [Mycobacterium marinum M]	_	_
Solyc10g050970.1	123.079	8.12001	16.6221	1.08859	5e-05	0.00182258	3.93257	up	yes	OK	PREDICTED: ethylene-responsive transcription factor ERF109-like [Solanum lycopersicum]	RecName: Full=Ethylene-responsive transcription factor ERF109 [Arabidopsis thaliana]	_	_
Solyc03g098720.2	141.863	0	14.539	0	5e-05	0.00182258	3.86186	up	yes	OK	PREDICTED: trypsin inhibitor A-like [Solanum lycopersicum]	_	_	_
Solyc08g074720.2	29.4423	2.18933	7.2944	0.536294	0.0198	0.161836	3.76569	up	yes	OK	PREDICTED: late embryogenesis abundant protein Lea5-like [Solanum lycopersicum]	RecName: Full=Late embryogenesis abundant protein Lea5 [Citrus sinensis]	_	_
Solyc03g020080.2	128.008	11.2344	12.9969	1.13594	5e-05	0.00182258	3.51621	up	yes	OK	PREDICTED: wound-induced proteinase inhibitor 2-like [Solanum lycopersicum]	RecName: Full=Proteinase inhibitor type-2 P303.51; AltName: Full=Proteinase inhibitor type II P303.51; Flags: Precursor	_	_
Solyc03g096770.1	603.26	57.2301	236.072	21.9905	5e-05	0.00182258	3.42427	up	yes	OK	PREDICTED: uncharacterized protein LOC101243684 [Solanum lycopersicum]	_	hypothetical protein	_
Solyc00g071180.2	260.508	25.7285	18.5102	1.82246	5e-05	0.00182258	3.34436	up	yes	OK	PREDICTED: multicystatin, partial [Solanum lycopersicum]	RecName: Full=Multicystatin; Short=MC [Solanum tuberosum]	hypothetical protein	_
Solyc01g108240.2	464.34	46.6486	27.9146	2.79775	5e-05	0.00182258	3.31868	up	yes	OK	PREDICTED: ethylene-responsive transcription factor ERF109-like [Solanum lycopersicum]	RecName: Full=Ethylene-responsive transcription factor ERF109 [Arabidopsis thaliana]	_	_
Solyc03g094020.2	29.3488	3.05488	0.775774	0.0806493	0.021	0.167627	3.2659	up	yes	OK	PREDICTED: alpha-glucosidase YihQ-like [Solanum lycopersicum]	RecName: Full=Alpha-glucosidase; AltName: Full=Maltase; Flags: Precursor [Mucor javanicus]	hypothetical protein	_
Solyc11g010670.1	19.2355	2.26417	21.2633	2.30529	0.02695	0.196222	3.20535	up	yes	OK	_	_	_	_
Solyc11g071760.1	226.639	25.4828	36.0789	4.0266	5e-05	0.00182258	3.16352	up	yes	OK	regulator of gene silencing [Solanum lycopersicum]	RecName: Full=Calcium-binding protein CML37; AltName: Full=Calmodulin-like protein 37 [Arabidopsis thaliana]	SubName: Full=Chromosome chr18 scaffold_137, whole genome shotgun sequence;	CML
Solyc11g012120.1	39.9033	4.5879	3.71909	0.42556	0.0027	0.042689	3.12752	up	yes	OK	PREDICTED: uncharacterized protein LOC101253249 [Solanum lycopersicum]	_	_	_
Solyc04g049240.1	2.24484	0	8.73862	0	0.00805	0.0901742	3.12741	up	yes	OK	hypothetical protein M569_00483, partial [Genlisea aurea]	RecName: Full=Photosystem II reaction center protein J; Short=PSII-J (chloroplast) [Eucalyptus globulus subsp. globulus]	annotation not avaliable	psbJ
Solyc00g174330.2	159.832	18.6481	14.8528	1.72606	0.00025	0.00690932	3.10518	up	yes	OK	pathogenesis-related protein [Solanum lycopersicum]	RecName: Full=Pathogenesis-related leaf protein 6; Short=P6; AltName: Full=Ethylene-induced protein P1; AltName: Full=P14; AltName: Full=P14A; AltName: Full=PR protei	SubName: Full=Putative uncharacterized protein (Chromosome chr3 scaffold_95, whole genome sh [...]	PR1
Solyc01g094120.2	252.231	29.8623	11.4117	1.34768	5e-05	0.00182258	3.08196	up	yes	OK	PREDICTED: cytochrome P450 704C1-like [Solanum lycopersicum]	RecName: Full=Cytochrome P450 86B1 [Arabidopsis thaliana]	SubName: Full=Chromosome chr15 scaffold_37, whole genome shotgun sequence;	_
Solyc02g086310.1	1.37535	0	0.835809	0	0.0259	0.191685	3.06317	up	yes	OK	PREDICTED: non-specific lipid-transfer protein 2-like [Solanum lycopersicum]	RecName: Full=Probable non-specific lipid-transfer protein AKCS9; Short=LTP; Flags: Precursor	_	_
Solyc03g006830.2	36.4853	4.44233	2.84366	0.344937	0.00425	0.0590167	3.04334	up	yes	OK	MADS-box protein SOC1-like [Solanum lycopersicum]	RecName: Full=MADS-box protein SOC1; AltName: Full=Agamous-like MADS-box protein AGL20; AltName: Full=Protein SUPPRESSOR OF CONSTANS OVEREXPRESSION 1 [Arabidopsis t	SubName: Full=Chromosome chr16 scaffold_271, whole genome shotgun sequence;	_
Solyc04g025750.2	568.576	69.6253	33.9972	4.15183	5e-05	0.00182258	3.0336	up	yes	OK	PREDICTED: auxin-induced protein 5NG4-like [Solanum lycopersicum]	RecName: Full=WAT1-related protein At1g70260	_	_
Solyc03g096760.1	628.8	78.3864	259.1	31.8433	5e-05	0.00182258	3.02445	up	yes	OK	PREDICTED: uncharacterized protein LOC101268660 [Solanum lycopersicum]	_	SubName: Full=Putative uncharacterized protein;	_
Solyc03g031630.2	107.883	13.5801	18.4014	2.2994	0.00025	0.00690932	3.00049	up	yes	OK	PREDICTED: uncharacterized protein LOC101252752 [Solanum lycopersicum]	_	SubName: Full=Chromosome chr12 scaffold_36, whole genome shotgun sequence;	_
Solyc07g056190.2	80.3684	10.2241	13.041	1.64101	0.0002	0.00574367	2.9904	up	yes	OK	PREDICTED: uncharacterized protein LOC101251303 [Solanum lycopersicum]	_	SubName: Full=Chromosome chr12 scaffold_47, whole genome shotgun sequence;	_
Solyc12g057100.1	18.9839	2.42091	1.39069	0.1762	0.0305	0.210758	2.98052	up	yes	OK	PREDICTED: purine permease 3-like [Solanum lycopersicum]	RecName: Full=Purine permease 3; Short=AtPUP3 [Arabidopsis thaliana]	hypothetical protein	_
Solyc08g065670.2	383.655	48.8384	25.6539	3.25489	5e-05	0.00182258	2.9785	up	yes	OK	PREDICTED: probable protein phosphatase 2C 61-like [Solanum lycopersicum]	RecName: Full=Probable protein phosphatase 2C 72; Short=AtPP2C72 [Arabidopsis thaliana]	SubName: Full=Chromosome chr4 scaffold_6, whole genome shotgun sequence;	_
Solyc07g053230.2	15.6388	2.03672	1.437	0.185772	0.03505	0.229758	2.95146	up	yes	OK	PREDICTED: myb-related protein Myb4-like [Solanum lycopersicum]	RecName: Full=Myb-related protein Myb4; AltName: Full=OsMyb4; AltName: Full=Transcription factor RLTR1 [Oryza sativa Japonica Group]	SubName: Full=Chromosome chr12 scaffold_47, whole genome shotgun sequence;	MYBP
Solyc10g074440.1	12.4433	1.67114	1.04993	0.140034	0.0482	0.277151	2.90644	up	yes	OK	PREDICTED: endochitinase-like [Solanum lycopersicum]	RecName: Full=Endochitinase; Flags: Precursor	RecName: Full=Basic endochitinase; EC=3.2.1.14; Flags: Precursor;; Defense against chitin co [...]	E3.2.1.14
Solyc08g036640.2	3.17545	0	0.743919	0	0.00565	0.071115	2.89515	up	yes	OK	PREDICTED: protein TIFY 5A-like [Solanum lycopersicum]	RecName: Full=Protein TIFY 5A; AltName: Full=Jasmonate ZIM domain-containing protein 8 [Arabidopsis thaliana]	_	_
Solyc01g005160.2	36.8892	5.04653	1.60831	0.219416	0.00435	0.0598065	2.8738	up	yes	OK	Avr9/Cf-9 rapidly elicited protein [Solanum lycopersicum]	RecName: Full=U-box domain-containing protein 20; AltName: Full=Plant U-box protein 20 [Arabidopsis thaliana]	_	_
Solyc00g008270.1	1.44476	0	7.20337	0	0.0254	0.189604	2.84867	up	yes	OK	_	_	_	_
Solyc02g081350.2	19.3661	2.72652	0.768034	0.107936	0.04055	0.25082	2.83099	up	yes	OK	PREDICTED: butyrate--CoA ligase AAE11, peroxisomal-like [Solanum lycopersicum]	RecName: Full=Butyrate--CoA ligase AAE11, peroxisomal; AltName: Full=Acyl-activating enzyme 11; AltName: Full=Butyryl-CoA synthetase [Arabidopsis thaliana]	acyl:coa ligase acetate-coa synthetase-like protein	_
Solyc11g071750.1	293.887	42.6165	112.826	16.1489	5e-05	0.00182258	2.80459	up	yes	OK	regulator of gene silencing [Solanum lycopersicum]	RecName: Full=Calcium-binding protein CML37; AltName: Full=Calmodulin-like protein 37 [Arabidopsis thaliana]	SubName: Full=Chromosome chr17 scaffold_16, whole genome shotgun sequence;	CML
Solyc01g089960.2	14.0167	2.1	0.951118	0.141864	0.0442	0.264256	2.74512	up	yes	OK	PREDICTED: probable WRKY transcription factor 12-like [Solanum lycopersicum]	RecName: Full=Probable WRKY transcription factor 12; AltName: Full=WRKY DNA-binding protein 12 [Arabidopsis thaliana]	SubName: Full=Chromosome chr15 scaffold_19, whole genome shotgun sequence;	_
Solyc03g096780.1	2297.05	353.359	929.284	141.123	5e-05	0.00182258	2.71917	up	yes	OK	PREDICTED: uncharacterized protein LOC101243970 [Solanum lycopersicum]	_	SubName: Full=Putative uncharacterized protein;	_
Solyc03g082370.1	1137.23	179.946	798.62	121.755	5e-05	0.00182258	2.71353	up	yes	OK	PREDICTED: uncharacterized protein LOC101248276 [Solanum lycopersicum]	_	_	_
Solyc07g061720.2	430.144	65.9356	27.3652	4.17717	5e-05	0.00182258	2.71174	up	yes	OK	gibberellin 2-oxidase [Solanum gibberellin 2-oxidase [Solanum lycopersicum]	RecName: Full=Gibberellin 2-beta-dioxygenase 1; AltName: Full=GA 2-oxidase 1; AltName: Full=Gibberellin 2-beta-hydroxylase 1; AltName: Full=Gibberellin 2-oxidase 1;	hypothetical protein	E1.14.11.13
Solyc06g069640.2	18.0258	2.84603	3.68835	0.575982	0.039	0.245342	2.67888	up	yes	OK	PREDICTED: dCTP pyrophosphatase 1-like [Solanum lycopersicum]	RecName: Full=dCTP pyrophosphatase 1; AltName: Full=Deoxycytidine-triphosphatase 1; Short=dCTPase 1; AltName: Full=RS21-C6; AltName: Full=XTP3-transactivated gene	SubName: Full=Chromosome chr17 scaffold_12, whole genome shotgun sequence;	DCTPP1
Solyc11g069750.1	231.178	36.6569	11.0197	1.74346	5e-05	0.00182258	2.66006	up	yes	OK	PREDICTED: high affinity nitrate transporter 2.4-like [Solanum lycopersicum]	RecName: Full=High affinity nitrate transporter 2.6; Short=AtNRT2:6 [Arabidopsis thaliana]	SubName: Full=Chromosome chr6 scaffold_25, whole genome shotgun sequence;	NRT, narK, nrtP, nasA
Solyc03g098710.1	46.5718	0	6.25114	0	5e-05	0.00182258	2.64412	up	yes	OK	PREDICTED: cysteine protease inhibitor 8-like [Solanum lycopersicum]	_	_	_
Solyc11g010340.1	57.2444	9.21674	5.314	0.850611	0.00075	0.0162966	2.64323	up	yes	OK	PREDICTED: transcription factor bHLH96-like [Solanum lycopersicum]	RecName: Full=Transcription factor bHLH99; AltName: Full=Basic helix-loop-helix protein 99; Short=AtbHLH99; Short=bHLH 99; AltName: Full=Transcription factor EN 18	hypothetical protein	MYF6, MRF4
Solyc02g089860.1	17.0452	2.75258	1.73276	0.279085	0.04605	0.27014	2.6343	up	yes	OK	PREDICTED: putative elongation of fatty acids protein DDB_G0272012-like [Solanum lycopersicum]	_	hypothetical protein	_
Solyc01g067540.1	30.1581	4.97581	2.55611	0.418841	0.00535	0.0684995	2.60948	up	yes	OK	PREDICTED: ethylene-responsive transcription factor ERF086-like [Solanum lycopersicum]	RecName: Full=Ethylene-responsive transcription factor ERF086	_	_
Solyc11g069760.1	398.471	67.2342	71.078	11.8947	5e-05	0.00182258	2.57908	up	yes	OK	PREDICTED: high affinity nitrate transporter 2.4-like [Solanum lycopersicum]	RecName: Full=High affinity nitrate transporter 2.4; Short=AtNRT2:4 [Arabidopsis thaliana]	_	NRT, narK, nrtP, nasA
Solyc05g011890.1	20.8617	3.53583	1.67109	0.282612	0.04705	0.27341	2.56389	up	yes	OK	PREDICTED: cytosolic sulfotransferase 12-like [Solanum lycopersicum]	RecName: Full=Cytosolic sulfotransferase 11; Short=AtSOT11 [Arabidopsis thaliana]	SubName: Full=Chromosome undetermined scaffold_30, whole genome shotgun sequence;	_
Solyc02g093700.2	32.9228	5.61722	2.57848	0.438452	0.00965	0.101604	2.55603	up	yes	OK	PREDICTED: cystinosin homolog [Solanum lycopersicum]	RecName: Full=Cystinosin homolog [Arabidopsis thaliana]	SubName: Full=Putative uncharacterized protein;	CTNS
Solyc01g108550.1	1.22483	0	5.87419	0	0.03685	0.237075	2.55439	up	yes	OK	_	_	_	_
Solyc03g026270.1	69.4865	11.9544	10.5305	1.79632	0.00095	0.0193741	2.55146	up	yes	OK	PREDICTED: dehydration-responsive element-binding protein 1C-like [Solanum CBF3 [Solanum lycopersicum]	RecName: Full=Dehydration-responsive element-binding protein 1A; Short=Protein DREB1A; AltName: Full=C-repeat/dehydration-responsive element-binding factor 3; Shor	SubName: Full=Chromosome chr16 scaffold_189, whole genome shotgun sequence;	EREBP
Solyc10g007890.2	71.8917	12.327	3.13982	0.537111	0.0004	0.00996885	2.54739	up	yes	OK	PREDICTED: secologanin synthase-like [Solanum lycopersicum]	RecName: Full=Cytochrome P450 CYP72A219; AltName: Full=Cytochrome P450 CYP72A129 [Panax ginseng]	SubName: Full=Chromosome undetermined scaffold_299, whole genome shotgun sequence;	_
Solyc09g005110.2	160.889	27.7168	6.0486	1.0403	5e-05	0.00182258	2.5396	up	yes	OK	PREDICTED: pyruvate decarboxylase isozyme 2-like [Solanum lycopersicum]	RecName: Full=Pyruvate decarboxylase 2; Short=AtPDC2 [Arabidopsis thaliana]	pyruvate decarboxylase (EC:4.1.1.1)	E4.1.1.1, pdc
Solyc03g112800.1	7.22038	1.30557	3.40811	0.593637	0.04915	0.280136	2.52132	up	yes	OK	PREDICTED: CASP-like protein RCOM_1206790-like [Solanum lycopersicum]	RecName: Full=CASP-like protein RCOM_1206790 [Ricinus communis]	_	_
Solyc07g056200.2	145.742	25.6462	17.5344	3.06639	5e-05	0.00182258	2.51557	up	yes	OK	PREDICTED: uncharacterized protein LOC101251005 [Solanum lycopersicum]	_	SubName: Full=Chromosome chr12 scaffold_47, whole genome shotgun sequence;	_
Solyc01g107810.2	37.7447	6.74744	1.73939	0.310374	0.01035	0.106232	2.4865	up	yes	OK	PREDICTED: anthocyanin 3'-O-beta-glucosyltransferase-like [Solanum lycopersicum]	RecName: Full=Scopoletin glucosyltransferase; AltName: Full=Phenylpropanoid:glucosyltransferase 1	_	_
Solyc09g061700.2	438.798	79.2643	30.2516	5.44572	5e-05	0.00182258	2.47382	up	yes	OK	PREDICTED: uncharacterized protein LOC101260472 [Solanum lycopersicum]	_	hypothetical protein	_
Solyc08g007720.1	1.64957	0	5.54892	0	0.01875	0.15706	2.47221	up	yes	OK	PREDICTED: uncharacterized protein LOC101246551 [Solanum lycopersicum]	_	_	_
Solyc04g054730.2	865.95	157.981	27.9866	5.09691	5e-05	0.00182258	2.45704	up	yes	OK	sulfate transporter 2.1-like [Solanum lycopersicum]	RecName: Full=Sulfate transporter 2.1; AltName: Full=AST68 [Arabidopsis thaliana]	SubName: Full=Chromosome chr7 scaffold_20, whole genome shotgun sequence;	SULTR2
Solyc11g071740.1	1723.63	318.972	268.713	49.3891	5e-05	0.00182258	2.4438	up	yes	OK	PREDICTED: calcium-binding protein CML38-like [Solanum lycopersicum]	RecName: Full=Calcium-binding protein CML39; AltName: Full=Calmodulin-like protein 39 [Arabidopsis thaliana]	hypothetical protein	CML
Solyc12g088140.1	21.0214	3.96881	8.95582	1.65366	0.0476	0.275478	2.43716	up	yes	OK	PREDICTED: uncharacterized protein At5g65660-like [Solanum lycopersicum]	RecName: Full=Uncharacterized protein At5g65660 [Arabidopsis thaliana]	_	_
Solyc03g122060.1	1.51075	0	5.37752	0	0.0192	0.159057	2.42694	up	yes	OK	PREDICTED: ABC transporter B family member 19-like [Solanum lycopersicum]	RecName: Full=ABC transporter B family member 19; Short=ABC transporter ABCB.19; Short=AtABCB19; AltName: Full=Multidrug resistance protein 11; AltName: Full=P-gly	_	ABCB1
Solyc03g113930.1	39.5379	7.44469	6.77459	1.26528	0.00895	0.0966139	2.42068	up	yes	OK	PREDICTED: 22.7 kDa class IV heat shock protein-like [Solanum lycopersicum]	RecName: Full=22.0 kDa class IV heat shock protein; Flags: Precursor [Glycine max]	SubName: Full=Chromosome undetermined scaffold_77, whole genome shotgun sequence;	HSP20
Solyc07g009380.2	224.059	42.9879	13.7675	2.63273	5e-05	0.00182258	2.38664	up	yes	OK	xyloglucan endotransglycosylase LeXET2 precursor [Solanum lycopersicum]	RecName: Full=Xyloglucan endotransglucosylase/hydrolase protein 24; Short=At-XTH24; Short=XTH-24; AltName: Full=Endo-xyloglucan transferase; AltName: Full=Meristem	MERI5B (meristem-5); hydrolase, acting on glycosyl bonds / xyloglucan:xyloglucosyl transfera [...]	E2.4.1.207
Solyc07g005680.2	22.9628	4.50561	1.08618	0.212639	0.0137	0.128255	2.35279	up	yes	OK	PREDICTED: serine carboxypeptidase 24-like [Solanum lycopersicum]	RecName: Full=Serine carboxypeptidase 24; AltName: Full=Bri1 suppressor 1; AltName: Full=Carboxypeptidase D; AltName: Full=Serine carboxypeptidase II; Contains: Re	SubName: Full=Chromosome chr11 scaffold_14, whole genome shotgun sequence;	SCPL-II
Solyc06g083020.1	43.6583	8.67582	2.20903	0.437777	0.0029	0.0448845	2.33514	up	yes	OK	PREDICTED: serine carboxypeptidase-like 20-like [Solanum lycopersicum]	RecName: Full=Serine carboxypeptidase 1; AltName: Full=Carboxypeptidase C; AltName: Full=Serine carboxypeptidase I; Contains: RecName: Full=Serine carboxypeptidase 1	annotation not avaliable	SCPL-I
Solyc01g091590.2	784.758	156.813	86.2683	17.1513	5e-05	0.00182258	2.33051	up	yes	OK	PREDICTED: BON1-associated protein 2-like [Solanum lycopersicum]	_	SubName: Full=Chromosome chr15 scaffold_37, whole genome shotgun sequence;	_
Solyc01g021730.2	23.2754	4.7558	1.74974	0.355573	0.0154	0.138498	2.29892	up	yes	OK	PREDICTED: NAC domain-containing protein 78-like [Solanum lycopersicum]	_	_	_
Solyc09g089980.1	35.7698	7.32518	4.55461	0.926963	0.0088	0.095457	2.29674	up	yes	OK	PREDICTED: vegetative cell wall protein gp1-like [Solanum tuberosum]	RecName: Full=Uncharacterized histidine-rich protein DDB_G0274557; Flags: Precursor [Dictyostelium discoideum]	_	_
Solyc12g006530.1	72.3247	14.9423	2.28971	0.472287	0.0002	0.00574367	2.27743	up	yes	OK	beta-amyrin synthase [Solanum BAMS_SOLLC RecName: Full=Beta-amyrin synthase; AltName: Full=Triterpenoid synthase 1; Short=SlTTS	RecName: Full=Beta-amyrin synthase; AltName: Full=Triterpenoid synthase 1; Short=SlTTS1	SubName: Full=Chromosome chr9 scaffold_49, whole genome shotgun sequence;	LUP4
Solyc11g010250.1	1966.22	411.796	529.088	109.521	5e-05	0.00182258	2.2723	up	yes	OK	PREDICTED: uncharacterized protein LOC101262884 isoform 1 [Solanum lycopersicum]	_	_	_
Solyc02g094000.1	492.945	103.61	132.493	27.5323	5e-05	0.00182258	2.26672	up	yes	OK	PREDICTED: putative calcium-binding protein CML19-like [Solanum lycopersicum]	RecName: Full=Putative calcium-binding protein CML19; AltName: Full=Calmodulin-like protein 19 [Oryza sativa Japonica Group]	hypothetical protein	CML
Solyc01g067010.2	527.139	109.787	27.1463	5.64189	5e-05	0.00182258	2.26651	up	yes	OK	PREDICTED: F-box protein CPR30-like [Solanum lycopersicum]	_	_	_
Solyc04g026020.2	214.547	44.8451	5.89741	1.23108	5e-05	0.00182258	2.26016	up	yes	OK	PREDICTED: uncharacterized protein LOC101263509 [Solanum lycopersicum]	_	_	_
Solyc10g044460.1	2.51077	0	4.74057	0	0.0057	0.0714848	2.24506	up	yes	OK	PREDICTED: putative ribonuclease H protein At1g65750-like [Solanum tuberosum]	_	_	_
Solyc04g024960.1	157.009	34.6343	167.553	35.3782	5e-05	0.00182258	2.24368	up	yes	OK	_	_	_	_
Solyc06g007190.2	1126.91	238.967	52.958	11.2086	5e-05	0.00182258	2.24024	up	yes	OK	PREDICTED: probable protein phosphatase 2C 2-like [Solanum lycopersicum]	RecName: Full=Probable protein phosphatase 2C 2; Short=AtPP2C02; AltName: Full=Protein phosphatase AP2C2 [Arabidopsis thaliana]	SubName: Full=Chromosome chr6 scaffold_3, whole genome shotgun sequence;	PPM1L, PP2CE
Solyc02g071960.1	1.8118	0	4.72163	0	0.01385	0.129156	2.23928	up	yes	OK	PREDICTED: uncharacterized protein LOC101256151 [Solanum lycopersicum]	_	_	_
Solyc12g010920.1	42.7434	9.14934	8.35937	1.7723	0.00255	0.0409292	2.23777	up	yes	OK	PREDICTED: oleosin 5-like [Solanum lycopersicum]	RecName: Full=Oleosin 5 [Arabidopsis thaliana]	hypothetical protein	_
Solyc03g124110.1	265.567	57.6994	25.7198	5.55535	5e-05	0.00182258	2.21093	up	yes	OK	PREDICTED: dehydration-responsive element-binding protein 1C-like [Solanum CBF2 [Solanum lycopersicum]	RecName: Full=Dehydration-responsive element-binding protein 1A; Short=Protein DREB1A; AltName: Full=C-repeat/dehydration-responsive element-binding factor 3; Shor	SubName: Full=C-repeat binding facor 1;	EREBP
Solyc02g081360.2	32.2927	7.02329	1.20002	0.26052	0.0191	0.15865	2.20359	up	yes	OK	PREDICTED: butyrate--CoA ligase AAE11, peroxisomal-like [Solanum lycopersicum]	RecName: Full=Butyrate--CoA ligase AAE11, peroxisomal; AltName: Full=Acyl-activating enzyme 11; AltName: Full=Butyryl-CoA synthetase [Arabidopsis thaliana]	hypothetical protein	_
Solyc06g074990.1	304.573	67.2673	14.4871	3.19385	5e-05	0.00182258	2.1814	up	yes	OK	NRT2;1 protein [Solanum AF092655_1 putative high-affinity nitrate transporter [Solanum lycopersicum]	RecName: Full=High affinity nitrate transporter 2.4; Short=AtNRT2:4 [Arabidopsis thaliana]	high affinity nitrate transporter	NRT, narK, nrtP, nasA
Solyc07g055190.2	136.89	30.2746	10.2527	2.26035	0.0001	0.00325535	2.18139	up	yes	OK	PREDICTED: peroxidase 4-like [Solanum lycopersicum]	RecName: Full=Peroxidase 52; Short=Atperox P52; AltName: Full=ATP49; Flags: Precursor [Arabidopsis thaliana]	SubName: Full=Chromosome chr12 scaffold_18, whole genome shotgun sequence;	E1.11.1.7
Solyc06g074170.2	462.549	102.308	23.0002	5.07392	5e-05	0.00182258	2.18047	up	yes	OK	PREDICTED: NAC domain-containing protein 89-like [Solanum lycopersicum]	RecName: Full=NAC domain-containing protein 89; Short=ANAC089; AltName: Full=Protein FRUCTOSE-SENSING QUANTITATIVE TRAIT LOCUS 6 [Arabidopsis thaliana]	annotation not avaliable	_
Solyc06g076400.2	283.991	63.2703	15.2936	3.39909	5e-05	0.00182258	2.16971	up	yes	OK	PREDICTED: probable protein phosphatase 2C 24-like [Solanum lycopersicum]	RecName: Full=Probable protein phosphatase 2C 24; Short=AtPP2C24 [Arabidopsis thaliana]	SubName: Full=Chromosome chr6 scaffold_3, whole genome shotgun sequence;	PP2C
Solyc06g075780.1	146.171	32.9759	33.9611	7.57272	5e-05	0.00182258	2.165	up	yes	OK	PREDICTED: zinc finger protein ZAT12-like [Solanum lycopersicum]	RecName: Full=Zinc finger protein ZAT8 [Arabidopsis thaliana]	_	_
Solyc10g051050.1	66.578	14.9489	2.99341	0.670887	0.00035	0.00894054	2.15765	up	yes	OK	PREDICTED: putative late blight resistance protein homolog R1B-12-like [Solanum lycopersicum]	RecName: Full=Putative late blight resistance protein homolog R1B-12	_	_
Solyc00g090860.1	40.3397	9.24279	10.1149	2.28396	0.0051	0.0664299	2.14687	up	yes	OK	PREDICTED: high-affinity nitrate transporter 2.1-like [Solanum tuberosum]	RecName: Full=High-affinity nitrate transporter 2.1; Short=AtNRT2:1; AltName: Full=Protein ACH1; AltName: Full=Protein LATERAL ROOT INITIATION 1 [Arabidopsis thali	_	NRT, narK, nrtP, nasA
Solyc02g068680.1	97.1877	22.0355	5.36915	1.21486	0.00015	0.00455289	2.1439	up	yes	OK	PREDICTED: uncharacterized protein LOC102593110 [Solanum tuberosum]	_	_	_
Solyc09g074530.2	27.5143	6.30371	2.07927	0.474446	0.01945	0.160256	2.13176	up	yes	OK	PREDICTED: bidirectional sugar transporter NEC1-like [Solanum lycopersicum]	RecName: Full=Bidirectional sugar transporter SWEET14; Short=OsSWEET14 [Oryza sativa Japonica Group]	SubName: Full=Chromosome chr7 scaffold_31, whole genome shotgun sequence;	SLC50A, SWEET
Solyc05g052300.2	469.577	107.733	26.8962	6.15462	5e-05	0.00182258	2.12766	up	yes	OK	PREDICTED: sodium-coupled neutral amino acid transporter 3-like [Solanum lycopersicum]	_	amino acid transporter	_
Solyc05g041200.2	731.214	168.869	31.4017	7.23871	5e-05	0.00182258	2.11704	up	yes	OK	PREDICTED: 4-hydroxyphenylpyruvate dioxygenase-like [Solanum lycopersicum]	RecName: Full=4-hydroxyphenylpyruvate dioxygenase; AltName: Full=4-hydroxyphenylpyruvic acid oxidase; Short=4HPPD; Short=HPD; Short=HPPDase [Daucus carota]	4-hydroxyphenylpyruvate dioxygenase (EC:1.13.11.27)	HPD, hppD
Solyc10g083900.1	49.3726	11.5777	7.74994	1.80187	0.0044	0.0603212	2.10469	up	yes	OK	PREDICTED: transcription factor MYB48-like [Solanum lycopersicum]	RecName: Full=Myb-related protein MYBAS2 [Oryza sativa Japonica Group]	SubName: Full=Chromosome chr8 scaffold_106, whole genome shotgun sequence;	MYBP
Solyc05g009610.1	102.063	24.0615	7.9196	1.86	0.00015	0.00455289	2.09012	up	yes	OK	PREDICTED: probable carboxylesterase 6-like [Solanum lycopersicum]	RecName: Full=Probable carboxylesterase 6; AltName: Full=AtCXE6 [Arabidopsis thaliana]	hypothetical protein	_
Solyc11g005720.1	425.896	101.69	54.9136	13.0213	5e-05	0.00182258	2.07629	up	yes	OK	PREDICTED: protein MKS1-like [Solanum lycopersicum]	RecName: Full=Protein MKS1; AltName: Full=Protein MAP kinase 4 substrate 1 [Arabidopsis thaliana]	_	_
Solyc02g073580.1	418.379	100.089	57.9108	13.7747	5e-05	0.00182258	2.07181	up	yes	OK	PREDICTED: transcription factor TGA4-like [Solanum tuberosum]	_	_	_
Solyc06g051050.1	1.86609	0	4.1651	0	0.0142	0.131223	2.05835	up	yes	OK	_	_	_	_
Solyc06g050160.2	59.9491	14.5912	2.11593	0.514164	0.00135	0.0253526	2.04099	up	yes	OK	PREDICTED: homeobox-leucine zipper protein ROC5-like [Solanum lycopersicum]	RecName: Full=Homeobox-leucine zipper protein HDG1; AltName: Full=HD-ZIP protein HDG1; AltName: Full=Homeodomain GLABRA 2-like protein 1; AltName: Full=Homeodomain	_	HD-ZIP
Solyc08g014310.2	32.8509	8.17585	2.16106	0.536061	0.0247	0.185846	2.01127	up	yes	OK	PREDICTED: putrescine N-methyltransferase 2-like [Solanum lycopersicum]	RecName: Full=Putrescine N-methyltransferase 1; Short=PMT 1; AltName: Full=A411 [Nicotiana tabacum]	spermidine synthase	PMT
Solyc02g091070.2	17.0995	4.26699	0.868157	0.216272	0.02625	0.192971	2.00511	up	yes	OK	PREDICTED: MATE efflux family protein DTX1-like [Solanum lycopersicum]	RecName: Full=MATE efflux family protein 5; AltName: Full=Protein DETOXIFICATION 1-like 1; AltName: Full=Protein DTX3 [Arabidopsis thaliana]	SubName: Full=Chromosome undetermined scaffold_167, whole genome shotgun sequence;	TC.MATE, SLC47A, norM, mdtK, dinF
Solyc12g099130.1	14.5685	3.68513	1.83378	0.461019	0.03415	0.226067	1.99192	up	yes	OK	ABA-induced MYB transcription factor [Solanum lycopersicum]	RecName: Full=Transcription factor MYB108; AltName: Full=Myb-related protein 108; Short=AtMYB108; AltName: Full=Protein BOTRYTIS-SUSCEPTIBLE 1 [Arabidopsis thalian	annotation not avaliable	MYBP
Solyc02g071350.2	74.5055	19.0447	1.31025	0.33466	0.0016	0.0290763	1.96907	up	yes	OK	PREDICTED: ABC transporter B family member 9-like, partial [Solanum lycopersicum]	RecName: Full=ABC transporter B family member 4; Short=ABC transporter ABCB.4; Short=AtABCB4; AltName: Full=Multidrug resistance protein 4; AltName: Full=P-glycopro	annotation not avaliable	ABCB1
Solyc06g082040.1	105.977	27.2168	2.69555	0.691421	0.0003	0.00789937	1.96294	up	yes	OK	PREDICTED: uncharacterized protein LOC101245266 [Solanum lycopersicum]	_	_	_
Solyc03g006890.1	82.7953	21.3238	6.00429	1.54141	0.0007	0.0154577	1.96174	up	yes	OK	PREDICTED: PTI1-like tyrosine-protein kinase At3g15890-like [Solanum lycopersicum]	RecName: Full=PTI1-like tyrosine-protein kinase At3g15890 [Arabidopsis thaliana]	Putative uncharacterized protein	IRAK4
Solyc02g077060.1	49.8786	13.088	11.0133	2.86095	0.0015	0.0275803	1.94468	up	yes	OK	PREDICTED: protein DA1-related 5-like [Solanum tuberosum]	_	_	_
Solyc08g014360.1	263.478	68.7792	18.2177	4.73873	5e-05	0.00182258	1.94277	up	yes	OK	PREDICTED: probable cinnamyl alcohol dehydrogenase 6-like [Solanum lycopersicum]	RecName: Full=Probable cinnamyl alcohol dehydrogenase 6; Short=OsCAD6 [Oryza sativa Japonica Group]	SubName: Full=Putative uncharacterized protein;	E1.1.1.195
Solyc06g059730.1	21.6192	5.65113	1.04159	0.271359	0.0252	0.188426	1.94051	up	yes	OK	PREDICTED: probable auxin efflux carrier component 6-like [Solanum tuberosum]	RecName: Full=Probable auxin efflux carrier component 6; Short=AtPIN6 [Arabidopsis thaliana]	annotation not avaliable	PIN
Solyc08g005630.2	213.905	56.0924	5.38288	1.41014	0.0001	0.00325535	1.93254	up	yes	OK	PREDICTED: long-chain-alcohol oxidase FAO4A-like [Solanum lycopersicum]	RecName: Full=Long-chain-alcohol oxidase FAO4A; AltName: Full=Long-chain fatty alcohol oxidase 4A [Arabidopsis thaliana]	hypothetical protein	FAO3
Solyc05g013370.1	30.2492	8.11588	3.87374	1.0339	0.0307	0.211367	1.90563	up	yes	OK	PREDICTED: uncharacterized protein LOC102590916 [Solanum tuberosum]	_	_	_
Solyc04g005580.1	20.8425	5.66974	5.28095	1.41087	0.02855	0.202877	1.90421	up	yes	OK	PREDICTED: uncharacterized protein LOC102590837 [Solanum tuberosum]	_	_	_
Solyc06g075040.1	257.471	71.3346	341.032	91.18	5e-05	0.00182258	1.90312	up	yes	OK	_	_	_	_
Solyc01g112190.2	168.312	45.1024	4.62074	1.23645	0.0001	0.00325535	1.90192	up	yes	OK	PREDICTED: protein NLP2-like [Solanum lycopersicum]	RecName: Full=Protein NLP4; Short=AtNLP4; AltName: Full=NIN-like protein 4; AltName: Full=Nodule inception protein-like protein 4 [Arabidopsis thaliana]	_	_
Solyc05g052520.2	1152.06	309.741	56.6588	15.2029	5e-05	0.00182258	1.89795	up	yes	OK	PREDICTED: probable protein phosphatase 2C 30-like [Solanum lycopersicum]	RecName: Full=Probable protein phosphatase 2C 25; Short=AtPP2C25; AltName: Full=Protein phosphatase AP2C1 [Arabidopsis thaliana]	SubName: Full=Chromosome chr13 scaffold_48, whole genome shotgun sequence;	PPM1L, PP2CE
Solyc08g079600.2	26.2469	7.19118	3.1274	0.853481	0.0261	0.192435	1.87353	up	yes	OK	PREDICTED: uncharacterized protein At4g22758-like [Solanum lycopersicum]	_	hypothetical protein	_
Solyc01g067780.1	46.5895	12.7294	1.22722	0.334927	0.00785	0.088682	1.87348	up	yes	OK	PREDICTED: uncharacterized protein LOC101248043 [Solanum lycopersicum]	RecName: Full=DnaJ homolog subfamily B member 5; AltName: Full=Heat shock protein Hsp40-3; AltName: Full=Heat shock protein cognate 40; Short=Hsc40 [Mus musculus]	_	_
Solyc04g011340.2	1952.95	534.574	103.523	28.2602	5e-05	0.00182258	1.87311	up	yes	OK	PREDICTED: auxin-induced protein 5NG4-like [Solanum lycopersicum]	RecName: Full=WAT1-related protein At2g39510 [Arabidopsis thaliana]	hypothetical protein	_
Solyc01g079660.2	130.758	35.9791	11.4934	3.14847	0.0004	0.00996885	1.86808	up	yes	OK	PREDICTED: uncharacterized protein LOC101247750 [Solanum lycopersicum]	_	_	_
Solyc11g012320.1	99354.3	27604.3	23141.7	6342.36	5e-05	0.00182258	1.8674	up	yes	OK	PREDICTED: uncharacterized protein LOC101257132 [Solanum lycopersicum]	RecName: Full=Induced stolen tip protein TUB8	_	_
Solyc01g095530.2	95.2823	26.3248	17.248	4.73049	0.0004	0.00996885	1.86637	up	yes	OK	PREDICTED: uncharacterized protein LOC102599207 [Solanum tuberosum]	_	SubName: Full=Chromosome chr15 scaffold_40, whole genome shotgun sequence;	_
Solyc03g007770.2	3866.06	1064.83	123.867	34.0655	5e-05	0.00182258	1.86241	up	yes	OK	PREDICTED: S-type anion channel SLAH3-like isoform 1 [Solanum lycopersicum]	RecName: Full=S-type anion channel SLAH3; AltName: Full=SLAC1-homolog protein 3 [Arabidopsis thaliana]	SubName: Full=Chromosome undetermined scaffold_91, whole genome shotgun sequence;	_
Solyc12g009000.1	685.332	189.04	35.8134	9.85347	5e-05	0.00182258	1.8618	up	yes	OK	PREDICTED: uncharacterized protein LOC101246112 [Solanum lycopersicum]	_	hypothetical protein	_
Solyc10g055760.1	29.2149	8.13118	2.89088	0.800227	0.0321	0.217055	1.85303	up	yes	OK	PREDICTED: protein FEZ-like [Solanum lycopersicum]	RecName: Full=Putative NAC domain-containing protein 94; Short=ANAC094	SubName: Full=Chromosome chr3 scaffold_8, whole genome shotgun sequence;	_
Solyc09g066150.1	32.1821	8.97068	1.61317	0.4484	0.0104	0.1065	1.84704	up	yes	OK	PREDICTED: cytochrome P450 94A1-like [Solanum lycopersicum]	RecName: Full=Cytochrome P450 94A1; AltName: Full=P450-dependent fatty acid omega-hydroxylase	SubName: Full=Chromosome chr7 scaffold_31, whole genome shotgun sequence;	CYP94A1
Solyc09g082340.2	132.174	36.8852	4.84673	1.3499	0.0001	0.00325535	1.84416	up	yes	OK	PREDICTED: vicilin-like antimicrobial peptides 2-1-like [Solanum lycopersicum]	RecName: Full=Vicilin-like antimicrobial peptides 2-2; AltName: Full=MiAMP2; Contains: RecName: Full=Antimicrobial peptide 2a; AltName: Full=MiAMP2a; Contains: Rec	_	_
Solyc03g083730.1	105.565	29.6898	16.4498	4.59275	0.00025	0.00690932	1.84064	up	yes	OK	PREDICTED: 21 kDa protein-like [Solanum lycopersicum]	RecName: Full=21 kDa protein; AltName: Full=1.2 protein; Flags: Precursor	SubName: Full=Chromosome undetermined scaffold_51, whole genome shotgun sequence;	_
Solyc02g067050.2	407.81	114.421	31.8132	8.88431	5e-05	0.00182258	1.84029	up	yes	OK	PREDICTED: UPF0301 protein CHU_1773-like [Solanum lycopersicum]	_	_	algH
Solyc10g081040.1	1095.5	309.804	178.251	50.0413	5e-05	0.00182258	1.83272	up	yes	OK	PREDICTED: uncharacterized protein LOC101251527 [Solanum lycopersicum]	_	_	_
Solyc03g120260.2	128.886	36.4117	9.29797	2.61544	0.00015	0.00455289	1.82986	up	yes	OK	PREDICTED: coatomer subunit beta'-2-like [Solanum lycopersicum]	RecName: Full=Coatomer subunit beta'-2; AltName: Full=Beta'-coat protein 2; Short=Beta'-COP 2 [Arabidopsis thaliana]	hypothetical protein	COPB2, SEC27
Solyc12g010960.1	23.9486	6.82933	5.74189	1.62231	0.03855	0.243789	1.82348	up	yes	OK	PREDICTED: NADP-dependent alkenal double bond reductase P2-like [Solanum lycopersicum]	RecName: Full=2-alkenal reductase (NADP(+)-dependent); AltName: Full=Alkenal double bound reductase; AltName: Full=Allylic alcohol dehydrogenase 1; Short=allyl-ADH1;	_	K07119
Solyc01g099990.2	19.9385	5.65444	1.41686	0.400547	0.04245	0.257894	1.82265	up	yes	OK	PREDICTED: F-box protein PP2-B15-like [Solanum lycopersicum]	RecName: Full=F-box protein VBF; AltName: Full=Protein PHLOEM PROTEIN 2-LIKE B14; Short=AtPP2-B14; AltName: Full=VIP1-binding F-box protein [Arabidopsis thaliana]	_	_
Solyc02g085500.2	16.698	4.77441	1.10299	0.314027	0.0346	0.227861	1.81246	up	yes	OK	ovate protein [Solanum ovate protein [Solanum lycopersicum]	RecName: Full=Transcription repressor OFP7; AltName: Full=Ovate family protein 7; Short=AtOFP7 [Arabidopsis thaliana]	_	_
Solyc10g086640.1	26.0152	7.52286	2.89784	0.834248	0.0396	0.247124	1.79643	up	yes	OK	PREDICTED: BEL1-like homeodomain protein 9-like [Solanum lycopersicum]	RecName: Full=BEL1-like homeodomain protein 9; Short=BEL1-like protein 9; AltName: Full=Protein BELLRINGER; AltName: Full=Protein LARSON; AltName: Full=Protein PENN	_	MEIS2
Solyc07g047640.2	16.6202	4.80791	1.2347	0.355835	0.04325	0.260901	1.79488	up	yes	OK	PREDICTED: F-box protein At3g07870 [Vitis vinifera]	RecName: Full=F-box protein At3g07870 [Arabidopsis thaliana]	_	_
Solyc08g078090.1	1214.03	351.808	54.7147	15.8174	5e-05	0.00182258	1.79042	up	yes	OK	PREDICTED: phospholipase A1-Ibeta2, chloroplastic-like [Solanum lycopersicum]	RecName: Full=Phospholipase A1-Ibeta2, chloroplastic; Flags: Precursor [Arabidopsis thaliana]	triacylglycerol lipase (EC:3.1.1.32)	_
Solyc05g012850.2	131.094	38.1643	9.96173	2.8908	0.00035	0.00894054	1.78493	up	yes	OK	PREDICTED: uncharacterized protein LOC101256182 [Solanum lycopersicum]	_	_	_
Solyc02g089850.2	130.63	38.1747	15.4791	4.499	0.00595	0.0736433	1.78265	up	yes	OK	PREDICTED: uncharacterized protein LOC101262879 [Solanum lycopersicum]	RecName: Full=Calcium uniporter protein, mitochondrial; AltName: Full=Coiled-coil domain-containing protein 109A [Homo sapiens]	_	_
Solyc06g061280.2	651.721	190.3	39.0407	11.3654	5e-05	0.00182258	1.78033	up	yes	OK	PREDICTED: tetraketide alpha-pyrone reductase 1-like [Solanum lycopersicum]	RecName: Full=Tetraketide alpha-pyrone reductase 1; AltName: Full=Protein DIHYDROFLAVONOL 4-REDUCTASE-LIKE 1 [Arabidopsis thaliana]	cinnamoyl-CoA reductase (EC:1.2.1.44)	_
Solyc01g068630.2	699.393	204.611	53.8851	15.6971	5e-05	0.00182258	1.77939	up	yes	OK	PREDICTED: uncharacterized protein C24B11.05-like isoform 1 [Solanum lycopersicum]	_	catalytic/ hydrolase; catalytic/ hydrolase; FUNCTIONS IN: hydrolase activity, catalytic acti [...]	SDT1
Solyc09g005830.1	330.323	96.8546	12.6764	3.7093	5e-05	0.00182258	1.77293	up	yes	OK	PREDICTED: uncharacterized protein LOC778219 [Solanum lycopersicum]	_	SubName: Full=Chromosome chr8 scaffold_29, whole genome shotgun sequence;	EXOC7, EXO70
Solyc08g065500.1	201.254	59.151	16.1209	4.72293	5e-05	0.00182258	1.77118	up	yes	OK	PREDICTED: probable protein phosphatase 2C 61-like [Solanum lycopersicum]	RecName: Full=Probable protein phosphatase 2C 34; Short=AtPP2C34 [Arabidopsis thaliana]	hypothetical protein	_
Solyc03g097580.2	55.2689	16.2516	3.48531	1.02123	0.0044	0.0603212	1.77098	up	yes	OK	PREDICTED: bidirectional sugar transporter SWEET10-like [Solanum lycopersicum]	RecName: Full=Bidirectional sugar transporter SWEET11; Short=AtSWEET11 [Arabidopsis thaliana]	SubName: Full=Chromosome chr17 scaffold_16, whole genome shotgun sequence;	SLC50A, SWEET
Solyc01g091000.2	56.812	16.7508	5.04902	1.48279	0.0034	0.0504703	1.76769	up	yes	OK	PREDICTED: uncharacterized protein LOC101246472 [Solanum lycopersicum]	_	SubName: Full=Chromosome chr15 scaffold_37, whole genome shotgun sequence;	_
Solyc03g122110.1	166.203	48.9955	8.0079	2.35509	5e-05	0.00182258	1.76564	up	yes	OK	PREDICTED: pre-mRNA-splicing factor CWC22-like [Solanum lycopersicum]	RecName: Full=Pre-mRNA-splicing factor CWC22 homolog; AltName: Full=Nucampholin homolog	hypothetical protein	CWC22
Solyc05g005870.2	147.418	43.4829	6.97241	2.0518	0.0001	0.00325535	1.76477	up	yes	OK	PREDICTED: auxin-induced protein 5NG4-like [Solanum lycopersicum]	RecName: Full=WAT1-related protein At1g70260	_	_
Solyc07g040750.1	24.8841	7.34007	1.56025	0.459252	0.0393	0.246311	1.76442	up	yes	OK	PREDICTED: LOW QUALITY PROTEIN: eukaryotic initiation factor 4A-9-like [Solanum lycopersicum]	RecName: Full=Eukaryotic initiation factor 4A-9; Short=eIF-4A-9; AltName: Full=ATP-dependent RNA helicase eIF4A-9	SubName: Full=Putative uncharacterized protein;	EIF4A
Solyc12g013700.1	1464.27	433.684	166.427	49.0502	5e-05	0.00182258	1.76256	up	yes	OK	PREDICTED: stem-specific protein TSJT1-like [Solanum lycopersicum]	RecName: Full=Stem-specific protein TSJT1 [Nicotiana tabacum]	SubName: Full=Chromosome chr19 scaffold_4, whole genome shotgun sequence;	_
Solyc03g078490.2	137.403	40.6972	6.6248	1.95737	0.00045	0.0109525	1.75896	up	yes	OK	PREDICTED: UDP-glycosyltransferase 85A7-like [Solanum lycopersicum]	RecName: Full=UDP-glycosyltransferase 85A7 [Arabidopsis thaliana]	SubName: Full=Chromosome undetermined scaffold_502, whole genome shotgun sequence;	_
Solyc03g111860.1	36.9094	10.9921	1.62375	0.48248	0.01665	0.145524	1.75079	up	yes	OK	PREDICTED: uncharacterized protein LOC101250105 [Solanum lycopersicum]	_	SubName: Full=Chromosome chr17 scaffold_12, whole genome shotgun sequence;	_
Solyc10g081930.1	28.322	8.49675	3.37341	1.00767	0.0408	0.251792	1.74318	up	yes	OK	PREDICTED: uncharacterized protein LOC101248826 [Solanum lycopersicum]	_	_	_
Solyc06g074530.1	2531.18	765.994	150.303	45.3475	5e-05	0.00182258	1.72878	up	yes	OK	PREDICTED: arogenate dehydratase/prephenate dehydratase 6, chloroplastic-like [Solanum lycopersicum]	RecName: Full=Arogenate dehydratase/prephenate dehydratase 6, chloroplastic; Short=AtADT6; Short=AtPDT6; Flags: Precursor [Arabidopsis thaliana]	annotation not avaliable	ADT, PDT
Solyc06g073830.1	793.115	241.516	140.358	42.3931	5e-05	0.00182258	1.72721	up	yes	OK	PREDICTED: calcium-binding protein CML38-like [Solanum lycopersicum]	RecName: Full=Calcium-binding protein CML38; AltName: Full=Calmodulin-like protein 38 [Arabidopsis thaliana]	hypothetical protein	CML
Solyc02g032860.2	3285.56	995.739	152.495	46.1108	5e-05	0.00182258	1.72559	up	yes	OK	PREDICTED: 5'-adenylylsulfate reductase 3, chloroplastic-like [Solanum lycopersicum]	RecName: Full=5'-adenylylsulfate reductase 1, chloroplastic; AltName: Full=3'-phosphoadenosine-5'-phosphosulfate reductase homolog 19; Short=PAPS reductase homolog	APR1 (APS REDUCTASE 1); adenylyl-sulfate reductase; Encodes a protein disulfide isomerase-li [...]	APR
Solyc11g066140.1	592.529	181.423	17.5367	5.3608	5e-05	0.00182258	1.70986	up	yes	OK	PREDICTED: uncharacterized protein LOC101257925 [Solanum lycopersicum]	_	hypothetical protein	_
Solyc01g100010.2	25.5321	7.86278	1.88889	0.579501	0.0452	0.267619	1.70466	up	yes	OK	PREDICTED: F-box protein PP2-B15-like [Solanum lycopersicum]	RecName: Full=F-box protein PP2-B15; AltName: Full=Protein PHLOEM PROTEIN 2-LIKE B15; Short=AtPP2-B15 [Arabidopsis thaliana]	hypothetical protein	_
Solyc01g096140.2	1194.91	368.278	47.1008	14.4891	5e-05	0.00182258	1.70078	up	yes	OK	PREDICTED: aluminum-activated malate transporter 10-like [Solanum lycopersicum]	RecName: Full=Aluminum-activated malate transporter 10; Short=AtALMT10 [Arabidopsis thaliana]	SubName: Full=Chromosome undetermined scaffold_203, whole genome shotgun sequence;	_
Solyc07g007400.2	254.67	78.7818	22.6548	6.98131	0.00485	0.0643693	1.69825	up	yes	OK	PREDICTED: internalin-A-like [Solanum lycopersicum]	_	_	_
Solyc07g049560.2	882.137	273.032	73.11	22.5442	5e-05	0.00182258	1.69731	up	yes	OK	PREDICTED: probable tyrosine-protein phosphatase At1g05000-like [Solanum lycopersicum]	RecName: Full=Probable tyrosine-protein phosphatase At1g05000 [Arabidopsis thaliana]	hypothetical protein	SIW14, OCA3
Solyc04g058170.1	24.1417	7.52326	5.49324	1.69504	0.0469	0.272945	1.69634	up	yes	OK	PREDICTED: probable calcium-binding protein CML44-like [Solanum lycopersicum]	RecName: Full=Probable calcium-binding protein CML44; AltName: Full=Calmodulin-like protein 44 [Arabidopsis thaliana]	_	CML
Solyc10g006640.2	170.482	52.8862	10.5186	3.25041	0.0003	0.00789937	1.69425	up	yes	OK	PREDICTED: uncharacterized protein LOC101264865 [Solanum lycopersicum]	RecName: Full=Transcription factor bHLH123; AltName: Full=Basic helix-loop-helix protein 123; Short=AtbHLH123; Short=bHLH 123; AltName: Full=Transcription factor E	SubName: Full=Chromosome chr19 scaffold_4, whole genome shotgun sequence;	_
Solyc06g074360.2	15.9941	4.97581	1.52649	0.471794	0.04475	0.266142	1.69399	up	yes	OK	PREDICTED: protein TRANSPARENT TESTA 1-like [Solanum lycopersicum]	RecName: Full=Protein TRANSPARENT TESTA 1; AltName: Full=TTL1; AltName: Full=Zinc finger protein TT1 [Arabidopsis thaliana]	hypothetical protein	_
Solyc04g007790.2	93.1711	28.9744	9.94539	3.07543	0.0021	0.0356794	1.69324	up	yes	OK	PREDICTED: MLP-like protein 34-like [Solanum lycopersicum]	RecName: Full=MLP-like protein 43 [Arabidopsis thaliana]	_	_
Solyc10g085590.1	1426.85	442.65	92.0764	28.4796	5e-05	0.00182258	1.6929	up	yes	OK	PREDICTED: protein ELC-like [Solanum lycopersicum]	RecName: Full=Protein ELC; Short=AtELC; AltName: Full=ESCRT-I complex subunit VPS23 homolog 1; AltName: Full=Vacuolar protein-sorting-associated protein 23 homolog 1	annotation not avaliable	TSG101, STP22, VPS23
Solyc04g079760.2	49.4285	15.4084	3.38526	1.05183	0.00615	0.0754158	1.68637	up	yes	OK	PREDICTED: uncharacterized protein LOC101245158 isoform 1 [Solanum lycopersicum]	_	SubName: Full=Chromosome chr18 scaffold_1, whole genome shotgun sequence;	_
Solyc04g080990.1	133.26	41.5851	8.72676	2.71352	0.00085	0.0178061	1.68528	up	yes	OK	PREDICTED: S-type anion channel SLAH1-like [Solanum lycopersicum]	RecName: Full=S-type anion channel SLAH1; AltName: Full=SLAC1-homolog protein 1 [Arabidopsis thaliana]	SubName: Full=Chromosome chr18 scaffold_1, whole genome shotgun sequence;	_
Solyc02g083730.2	1457.73	455.037	117.324	36.5017	5e-05	0.00182258	1.68446	up	yes	OK	PREDICTED: thiosulfate sulfurtransferase 18-like [Solanum lycopersicum]	RecName: Full=Thiosulfate sulfurtransferase 18; AltName: Full=Sulfurtransferase 18; Short=AtStr18 [Arabidopsis thaliana]	SubName: Full=Chromosome chr4 scaffold_83, whole genome shotgun sequence;	RNF13, RZF
Solyc11g020230.1	399.553	124.578	12.3508	3.84521	5e-05	0.00182258	1.68347	up	yes	OK	PREDICTED: serine/threonine-protein kinase-like protein CCR4-like [Solanum lycopersicum]	RecName: Full=Serine/threonine-protein kinase-like protein CCR4; AltName: Full=CRINKLY 4-related kinase 1; Short=AtCRK1; AltName: Full=Protein CRINKLY 4 RELATED 4;	hypothetical protein	_
Solyc03g117500.1	242.355	76.3426	49.1973	15.321	5e-05	0.00182258	1.68307	up	yes	OK	PREDICTED: uncharacterized protein LOC101250680 [Solanum lycopersicum]	_	_	_
Solyc03g111140.2	266.464	83.2732	9.87908	3.08207	5e-05	0.00182258	1.68048	up	yes	OK	PREDICTED: malate synthase, glyoxysomal-like [Solanum lycopersicum]	RecName: Full=Malate synthase, glyoxysomal [Cucumis sativus]	malate synthase (EC:2.3.3.9)	E2.3.3.9, aceB, glcB
Solyc10g085750.1	38.0783	12.0256	1.50321	0.473532	0.01645	0.144444	1.66651	up	yes	OK	PREDICTED: probable polyadenylate-binding protein At2g36660-like [Solanum lycopersicum]	RecName: Full=Polyadenylate-binding protein 7; Short=PABP-7; Short=Poly(A)-binding protein 7 [Arabidopsis thaliana]	SubName: Full=Chromosome chr8 scaffold_106, whole genome shotgun sequence;	PABPC
Solyc03g033960.1	40.5045	15.0871	331.047	104.613	0.00585	0.072694	1.66197	up	yes	OK	_	_	_	_
Solyc12g009240.1	2453.78	782.697	287.699	91.3339	5e-05	0.00182258	1.65534	up	yes	OK	PREDICTED: ethylene-responsive transcription factor ERF017-like [Solanum lycopersicum]	RecName: Full=Ethylene-responsive transcription factor ERF017 [Arabidopsis thaliana]	annotation not avaliable	_
Solyc02g071110.2	94.1027	29.9735	5.07198	1.61139	0.00065	0.0146069	1.65424	up	yes	OK	PREDICTED: probable purine permease 10-like [Solanum lycopersicum]	RecName: Full=Probable purine permease 6; Short=AtPUP6 [Arabidopsis thaliana]	SubName: Full=Chromosome undetermined scaffold_143, whole genome shotgun sequence;	_
Solyc06g062920.2	1258.54	402.621	51.6228	16.4849	5e-05	0.00182258	1.64686	up	yes	OK	auxin-regulated dual specificity cytosolic kinase [Solanum lycopersicum]	RecName: Full=Putative receptor-like protein kinase At1g72540 [Arabidopsis thaliana]	hypothetical protein	IRAK4
Solyc08g065210.1	23.5077	7.57909	4.19514	1.34064	0.02365	0.180735	1.6458	up	yes	OK	_	_	_	_
Solyc08g068680.2	563.871	181.417	25.1881	8.0862	5e-05	0.00182258	1.63921	up	yes	OK	aromatic amino acid decarboxylase 1A [Solanum lycopersicum]	RecName: Full=Histidine decarboxylase; Short=HDC; AltName: Full=TOM92 [Solanum lycopersicum]	serine decarboxylase (EC:4.1.1.53)	hdc, HDC
Solyc08g068770.1	974.635	314.698	118.017	37.8888	5e-05	0.00182258	1.63915	up	yes	OK	PREDICTED: tyramine N-feruloyltransferase 4/11-like [Solanum lycopersicum]	RecName: Full=Tyramine N-feruloyltransferase 4/11; AltName: Full=Hydroxycinnamoyl-CoA: tyramine N-hydroxycinnamoyltransferase	_	_
Solyc06g073850.1	1937.37	630.245	485.456	156.633	5e-05	0.00182258	1.63195	up	yes	OK	PREDICTED: uncharacterized protein LOC101264331 [Solanum lycopersicum]	_	_	_
Solyc06g074030.1	1942.16	631.506	210.006	67.8778	5e-05	0.00182258	1.62942	up	yes	OK	PREDICTED: probable CCR4-associated factor 1 homolog 9-like [Solanum lycopersicum]	RecName: Full=Probable CCR4-associated factor 1 homolog 9 [Arabidopsis thaliana]	annotation not avaliable	CNOT7_8, CAF1, POP2
Solyc04g007580.1	534.679	176.115	112.463	36.6457	5e-05	0.00182258	1.61773	up	yes	OK	PREDICTED: uncharacterized protein LOC101267223 [Solanum lycopersicum]	_	SubName: Full=Chromosome chr1 scaffold_5, whole genome shotgun sequence;	_
Solyc08g022240.1	56.9936	18.7097	2.99286	0.979632	0.00715	0.0831524	1.61121	up	yes	OK	PREDICTED: phospholipase A1-Igamma1, chloroplastic-like [Solanum lycopersicum]	RecName: Full=Phospholipase A1-Igamma3, chloroplastic; Flags: Precursor [Arabidopsis thaliana]	SubName: Full=Chromosome chr10 scaffold_43, whole genome shotgun sequence;	_
Solyc09g082870.1	120.041	39.3731	2.61901	0.858071	0.00105	0.0209748	1.60985	up	yes	OK	PREDICTED: putative calcium-transporting ATPase 13, plasma membrane-type-like [Solanum lycopersicum]	RecName: Full=Putative calcium-transporting ATPase 13, plasma membrane-type; AltName: Full=Ca(2+)-ATPase isoform 13 [Arabidopsis thaliana]	_	E3.6.3.8
Solyc09g014530.2	761.421	251.782	82.6014	27.173	5e-05	0.00182258	1.60399	up	yes	OK	PREDICTED: MLP-like protein 28-like [Solanum lycopersicum]	RecName: Full=MLP-like protein 168 [Arabidopsis thaliana]	_	_
Solyc03g097570.2	70.2016	23.2257	4.95044	1.63251	0.003	0.0458973	1.60046	up	yes	OK	PREDICTED: bidirectional sugar transporter SWEET11-like [Solanum lycopersicum]	RecName: Full=Bidirectional sugar transporter SWEET11; Short=AtSWEET11 [Arabidopsis thaliana]	SubName: Full=Chromosome chr17 scaffold_16, whole genome shotgun sequence;	SLC50A, SWEET
Solyc08g078190.1	3151.82	1045.15	265.925	87.8711	5e-05	0.00182258	1.59756	up	yes	OK	PREDICTED: ethylene-responsive transcription factor 5-like [Solanum lycopersicum]	RecName: Full=Ethylene-responsive transcription factor 5; AltName: Full=Ethylene-responsive element-binding factor 4; Short=EREBP-4; AltName: Full=Ethylene-responsi	_	EREBP
Solyc04g074000.2	43.9008	14.58	0.907488	0.301025	0.0064	0.0773566	1.592	up	yes	OK	PREDICTED: probable LRR receptor-like serine/threonine-protein kinase At4g08850-like [Solanum lycopersicum]	RecName: Full=Probable LRR receptor-like serine/threonine-protein kinase At4g08850; Flags: Precursor [Arabidopsis thaliana]	kinase; kinase; FUNCTIONS IN: kinase activity; INVOLVED IN: protein amino acid phosphorylati [...]	_
Solyc06g035620.2	188.555	62.7208	10.8192	3.59018	0.00015	0.00455289	1.59147	up	yes	OK	Hop-interacting protein THI039 [Solanum lycopersicum]	RecName: Full=Chitin-inducible gibberellin-responsive protein 1 [Oryza sativa Japonica Group]	annotation not avaliable	_
Solyc04g071480.1	2994.83	999.579	202.059	67.2585	5e-05	0.00182258	1.58699	up	yes	OK	PREDICTED: uncharacterized protein LOC101243886 [Solanum lycopersicum]	_	SubName: Full=Chromosome chr18 scaffold_59, whole genome shotgun sequence;	_
Solyc11g071350.1	268.689	90.0757	15.3386	5.12779	5e-05	0.00182258	1.58076	up	yes	OK	PREDICTED: aluminum-activated malate transporter 2-like [Solanum lycopersicum]	RecName: Full=Aluminum-activated malate transporter 2; Short=AtALMT2 [Arabidopsis thaliana]	hypothetical protein	_
Solyc05g056430.1	40.6031	13.7923	19.5626	6.54812	0.0218	0.171815	1.57895	up	yes	OK	hypothetical protein POPTR_0019s01610g [Populus trichocarpa]	_	SAUR family protein	SAUR
Solyc03g026280.2	735.058	248.062	68.2128	22.8857	5e-05	0.00182258	1.5756	up	yes	OK	CBF1 protein [Solanum putative transcriptional activator CBF1 [Solanum lycopersicum]	RecName: Full=Dehydration-responsive element-binding protein 1A; Short=Protein DREB1A; AltName: Full=C-repeat/dehydration-responsive element-binding factor 3; Shor	SubName: Full=C-repeat binding facor 2;	EREBP
Solyc07g065920.2	42.5914	14.3414	2.6593	0.892314	0.0076	0.0866894	1.57542	up	yes	OK	PREDICTED: uncharacterized protein LOC101268886 [Solanum lycopersicum]	RecName: Full=Uncharacterized protein At4g26485 [Arabidopsis thaliana]	SubName: Full=Chromosome undetermined scaffold_142, whole genome shotgun sequence;	_
Solyc12g042890.1	207.761	70.304	23.2612	7.83125	0.0003	0.00789937	1.57061	up	yes	OK	PREDICTED: acyl-protein thioesterase 2-like [Solanum lycopersicum]	RecName: Full=Acyl-protein thioesterase 1 [Cryptococcus neoformans var. neoformans B-3501A]	SubName: Full=Chromosome chr9 scaffold_7, whole genome shotgun sequence;	LYPLA2
Solyc05g052570.2	4787.38	1617.02	306.888	103.378	5e-05	0.00182258	1.56978	up	yes	OK	PREDICTED: zinc finger CCCH domain-containing protein 29-like isoform 1 [Solanum lycopersicum]	RecName: Full=Zinc finger CCCH domain-containing protein 29; Short=AtC3H29; AltName: Full=AtSZF2 [Arabidopsis thaliana]	hypothetical protein	_
Solyc08g008370.2	3322.22	1125.68	158.028	53.4378	5e-05	0.00182258	1.56425	up	yes	OK	PREDICTED: uncharacterized protein LOC101261140 isoform 2 [Solanum lycopersicum]	RecName: Full=B2 protein	hypothetical protein	_
Solyc01g007020.2	447.25	151.856	22.3889	7.58258	5e-05	0.00182258	1.56202	up	yes	OK	PREDICTED: E3 ubiquitin-protein ligase PUB23-like [Solanum lycopersicum]	RecName: Full=E3 ubiquitin-protein ligase PUB22; AltName: Full=Plant U-box protein 22; AltName: Full=U-box domain-containing protein 22 [Arabidopsis thaliana]	hypothetical protein	_
Solyc04g025530.2	529.81	179.907	21.9465	7.43817	5e-05	0.00182258	1.56097	up	yes	OK	PREDICTED: glutamate decarboxylase 4-like [Solanum lycopersicum]	RecName: Full=Glutamate decarboxylase 4; Short=GAD 4 [Arabidopsis thaliana]	SubName: Full=Chromosome chr1 scaffold_5, whole genome shotgun sequence;	E4.1.1.15, gadB, gadA, GAD
Solyc01g099370.2	1713.93	583.089	94.0298	31.8806	5e-05	0.00182258	1.56044	up	yes	OK	PREDICTED: uncharacterized protein LOC101248717 isoform 1 [Solanum lycopersicum]	RecName: Full=Protein SPEC3 [Strongylocentrotus purpuratus]	_	_
Solyc05g025680.1	39.7302	13.5065	1.56239	0.529869	0.02655	0.194421	1.56005	up	yes	OK	PREDICTED: respiratory burst oxidase homolog protein E-like [Solanum lycopersicum]	RecName: Full=Respiratory burst oxidase homolog protein E; AltName: Full=NADPH oxidase RBOHE; Short=AtRBOHE [Arabidopsis thaliana]	SubName: Full=Chromosome chr11 scaffold_13, whole genome shotgun sequence;	_
Solyc12g056410.1	1640.69	558.727	158.182	53.6735	5e-05	0.00182258	1.5593	up	yes	OK	PREDICTED: F-box protein PP2-A13-like [Solanum lycopersicum]	RecName: Full=F-box protein PP2-A13; AltName: Full=Protein PHLOEM PROTEIN 2-LIKE A13; Short=AtPP2-A13; AltName: Full=SKP1-interacting partner 9 [Arabidopsis thalia	f-box family protein	_
Solyc07g048060.1	38.6125	13.3051	7.62395	2.594	0.0261	0.192435	1.55536	up	yes	OK	PREDICTED: auxin-induced in root cultures protein 12-like [Solanum lycopersicum]	_	_	_
Solyc02g077370.1	33.8309	11.6633	7.3237	2.50191	0.0269	0.196018	1.54954	up	yes	OK	pathogenesis-related genes transcriptional activator PTI5 [Solanum lycopersicum]	RecName: Full=Pathogenesis-related genes transcriptional activator PTI5; AltName: Full=PTO-interacting protein 5 [Solanum lycopersicum]	SubName: Full=Chromosome chr10 scaffold_138, whole genome shotgun sequence;	PTI5
Solyc12g014260.1	34.651	11.9205	5.24957	1.79485	0.027	0.196356	1.54834	up	yes	OK	PREDICTED: uncharacterized protein LOC102602985 [Solanum tuberosum]	RecName: Full=Protein LIGHT-DEPENDENT SHORT HYPOCOTYLS 10; AltName: Full=Protein ORGAN BOUNDARY 10 [Arabidopsis thaliana]	hypothetical protein	_
Solyc01g007000.2	64.2806	22.0475	3.58682	1.22674	0.0041	0.0575614	1.54788	up	yes	OK	PREDICTED: E3 ubiquitin-protein ligase PUB23-like [Solanum lycopersicum]	RecName: Full=E3 ubiquitin-protein ligase PUB22; AltName: Full=Plant U-box protein 22; AltName: Full=U-box domain-containing protein 22 [Arabidopsis thaliana]	hypothetical protein	_
Solyc11g069740.1	184.133	63.2274	8.9308	3.0605	0.00015	0.00455289	1.54502	up	yes	OK	NRT2;3 protein [Solanum putative high-affinity nitrate transporter [Solanum lycopersicum]	RecName: Full=High affinity nitrate transporter 2.4; Short=AtNRT2:4 [Arabidopsis thaliana]	_	NRT, narK, nrtP, nasA
Solyc11g042560.1	28.0821	9.70142	5.44476	1.86629	0.02935	0.206283	1.5447	up	yes	OK	PREDICTED: ethylene-responsive transcription factor ERF022-like [Solanum lycopersicum]	RecName: Full=Ethylene-responsive transcription factor ERF022 [Arabidopsis thaliana]	AP2/ERF domain-containing transcription factor	_
Solyc05g052560.1	141.44	56.2694	627.263	215.233	0.00055	0.0128501	1.54317	up	yes	OK	PREDICTED: zinc finger CCCH domain-containing protein 29-like isoform 1 [Solanum lycopersicum]	_	_	_
Solyc01g111280.2	117.902	40.7328	11.9445	4.10727	0.0014	0.0261187	1.54009	up	yes	OK	PREDICTED: uncharacterized protein LOC101259298 [Solanum lycopersicum]	RecName: Full=Glycine-rich protein 2	hypothetical protein	CNBP
Solyc07g066560.1	134.637	47.369	44.1686	15.2613	0.00245	0.039795	1.53314	up	yes	OK	PREDICTED: auxin-induced protein 10A5-like [Solanum lycopersicum]	RecName: Full=Auxin-induced protein X10A [Glycine max]	SubName: Full=Chromosome undetermined scaffold_80, whole genome shotgun sequence;	SAUR
Solyc07g007410.2	305.141	105.69	12.8806	4.45138	0.00245	0.039795	1.53288	up	yes	OK	PREDICTED: internalin-A-like [Solanum lycopersicum]	_	_	_
Solyc02g091990.2	69.9877	24.3005	3.57874	1.23896	0.0042	0.058557	1.53032	up	yes	OK	RecName: Full=1-aminocyclopropane-1-carboxylate synthase 3; Short=ACC synthase 3; AltName: Full=Le-ACS3; Short=ACS-3; AltName: Full=S-adenosyl-L-methionine methylth	RecName: Full=1-aminocyclopropane-1-carboxylate synthase 3; Short=ACC synthase 3; AltName: Full=Le-ACS3; Short=ACS-3; AltName: Full=S-adenosyl-L-methionine methylth	SubName: Full=Putative uncharacterized protein (Chromosome undetermined scaffold_1179, whole [...]	ACS
Solyc01g007030.2	588.476	204.4	30.5148	10.5696	0.0001	0.00325535	1.52959	up	yes	OK	PREDICTED: E3 ubiquitin-protein ligase PUB22-like [Solanum tuberosum]	RecName: Full=E3 ubiquitin-protein ligase PUB22; AltName: Full=Plant U-box protein 22; AltName: Full=U-box domain-containing protein 22 [Arabidopsis thaliana]	hypothetical protein	_
Solyc07g053080.2	29.0203	10.0707	0.807383	0.279775	0.0304	0.210346	1.52899	up	yes	OK	PREDICTED: G-type lectin S-receptor-like serine/threonine-protein kinase B120-like [Solanum lycopersicum]	RecName: Full=Cysteine-rich receptor-like protein kinase 10; Short=Cysteine-rich RLK10; AltName: Full=Receptor-like protein kinase 4; Flags: Precursor [Arabidopsi	hypothetical protein	_
Solyc03g093600.1	76.7844	26.917	12.9736	4.51673	0.00985	0.102929	1.52223	up	yes	OK	_	_	_	_
Solyc02g082960.2	1604.84	561.073	138.336	48.1855	5e-05	0.00182258	1.52151	up	yes	OK	PREDICTED: basic endochitinase-like [Solanum tuberosum]	RecName: Full=Basic endochitinase	SubName: Full=Chitinase (Chromosome undetermined scaffold_319, whole genome shotgun sequence [...]	E3.2.1.14
Solyc01g106390.2	586.925	205.097	19.843	6.92317	5e-05	0.00182258	1.51913	up	yes	OK	PREDICTED: glutamyl-tRNA reductase 1, chloroplastic-like [Solanum lycopersicum]	RecName: Full=Glutamyl-tRNA reductase 1, chloroplastic; Short=GluTR; Flags: Precursor	RecName: Full=Glutamyl-tRNA reductase; EC=1.2.1.70;	hemA
Solyc02g077030.2	214.445	75.02	11.4753	4.00431	0.00025	0.00690932	1.51891	up	yes	OK	PREDICTED: phospholipase A1-IIgamma-like [Solanum lycopersicum]	RecName: Full=Phospholipase A1-IIgamma; AltName: Full=DAD1-like seedling establishment-related lipase; Short=AtDSEL; Short=Phospholipase DSEL [Arabidopsis thaliana]	triacylglycerol lipase (EC:3.1.1.3)	_
Solyc06g035700.1	156.879	55.6454	29.1342	10.2569	0.0013	0.0247337	1.50612	up	yes	OK	PREDICTED: ethylene-responsive transcription factor ERF025-like [Solanum lycopersicum]	RecName: Full=Ethylene-responsive transcription factor ERF025 [Arabidopsis thaliana]	_	_
Solyc12g005340.1	1464.83	516.77	65.2127	22.9619	5e-05	0.00182258	1.50591	up	yes	OK	Hop-interacting protein THI039 [Solanum lycopersicum]	RecName: Full=Chitin-inducible gibberellin-responsive protein 1 [Oryza sativa Japonica Group]	GRAS family transcription factor	_
Solyc01g096250.2	280.175	99.0017	17.8727	6.29745	0.00015	0.00455289	1.50492	up	yes	OK	PREDICTED: uncharacterized protein LOC101260869 [Solanum lycopersicum]	RecName: Full=MHC class II regulatory factor RFX1; AltName: Full=Enhancer factor C; Short=EF-C; AltName: Full=Regulatory factor X 1; Short=RFX; AltName: Full=Trans	_	ASAP
Solyc02g070430.2	35.4304	12.5214	2.14331	0.755452	0.02795	0.200485	1.50443	up	yes	OK	PREDICTED: gibberellin 2-beta-dioxygenase-like [Solanum lycopersicum]	RecName: Full=Gibberellin 2-beta-dioxygenase; AltName: Full=GA 2-oxidase; AltName: Full=Gibberellin 2-beta-hydroxylase; AltName: Full=Gibberellin 2-oxidase	gibberellin 2-oxidase	E1.14.11.13
Solyc02g080640.2	13281.4	4690.8	566.377	199.655	5e-05	0.00182258	1.50425	up	yes	OK	adenylyl-sulfate reductase [Solanum lycopersicum]	RecName: Full=5'-adenylylsulfate reductase 1, chloroplastic; AltName: Full=3'-phosphoadenosine-5'-phosphosulfate reductase homolog 19; Short=PAPS reductase homolog	APR1 (APS REDUCTASE 1); adenylyl-sulfate reductase; Encodes a protein disulfide isomerase-li [...]	APR
Solyc01g068410.2	2409.83	853.398	133.233	47.0687	5e-05	0.00182258	1.50111	up	yes	OK	auxin efflux facilitator SlPIN5 [Solanum lycopersicum]	RecName: Full=Putative auxin efflux carrier component 8; Short=AtPIN8 [Arabidopsis thaliana]	SubName: Full=Chromosome chr4 scaffold_32, whole genome shotgun sequence;	PIN
Solyc07g007420.2	176.279	62.6303	18.9097	6.68296	0.02035	0.164372	1.50057	up	yes	OK	PREDICTED: internalin-A-like [Solanum lycopersicum]	_	_	_
Solyc06g075970.2	1577.75	560.966	44.1878	15.6894	5e-05	0.00182258	1.49386	up	yes	OK	PREDICTED: uncharacterized protein LOC101251992 [Solanum lycopersicum]	_	_	_
Solyc00g164680.1	288.77	102.964	14.8843	5.29405	0.0002	0.00574367	1.49135	up	yes	OK	PREDICTED: ABC transporter G family member 11-like, partial [Solanum lycopersicum]	RecName: Full=ABC transporter G family member 11; Short=ABC transporter ABCG.11; Short=AtABCG11; AltName: Full=Protein CUTICULAR DEFECT AND ORGAN FUSION 1; AltName	SubName: Full=Chromosome undetermined scaffold_165, whole genome shotgun sequence;	_
Solyc03g083680.1	182.422	65.8141	87.8406	31.244	0.0009	0.0185914	1.49131	up	yes	OK	_	_	_	_
Solyc06g072350.2	47.5842	17.015	4.65512	1.65827	0.01185	0.116273	1.48914	up	yes	OK	PREDICTED: CASP-like protein RCOM_1206790-like [Solanum lycopersicum]	_	_	_
Solyc02g076980.2	38.5714	13.8042	2.28369	0.815451	0.0341	0.225927	1.4857	up	yes	OK	PREDICTED: fruit bromelain-like [Solanum lycopersicum]	RecName: Full=Xylem cysteine proteinase 1; Short=AtXCP1; Flags: Precursor [Arabidopsis thaliana]	_	_
Solyc04g077650.2	117.529	42.1707	5.8969	2.11008	0.0025	0.0403237	1.48266	up	yes	OK	PREDICTED: uncharacterized protein LOC101252078 [Solanum lycopersicum]	RecName: Full=Serine carboxypeptidase-like 18; Flags: Precursor [Arabidopsis thaliana]	_	SCPL-I
Solyc08g007230.1	33.76	12.1744	5.34002	1.91097	0.03165	0.215483	1.48254	up	yes	OK	PREDICTED: ethylene-responsive transcription factor 2-like [Solanum lycopersicum]	RecName: Full=Ethylene-responsive transcription factor 2; Short=AtERF2; AltName: Full=Ethylene-responsive element-binding factor 2; Short=EREBP-2 [Arabidopsis thali	SubName: Full=Chromosome undetermined scaffold_237, whole genome shotgun sequence;	EREBP
Solyc08g016150.1	57.3513	21.014	36.7922	13.1822	0.01245	0.120102	1.48081	up	yes	OK	_	_	_	_
Solyc04g082120.2	78.4169	28.194	2.28337	0.819819	0.00585	0.072694	1.47779	up	yes	OK	PREDICTED: prolyl endopeptidase-like [Solanum lycopersicum]	RecName: Full=Prolyl endopeptidase; Short=PE; AltName: Full=Post-proline cleaving enzyme [Mus musculus]	hypothetical protein	E3.4.21.26, PREP
Solyc04g005710.1	22.1702	7.98933	1.33822	0.480727	0.0333	0.222327	1.47703	up	yes	OK	PREDICTED: uncharacterized protein LOC101266212 [Solanum lycopersicum]	RecName: Full=Myb-related protein B; Short=B-Myb; AltName: Full=Myb-like protein 2 [Mus musculus]	SubName: Full=Chromosome chr1 scaffold_84, whole genome shotgun sequence;	MYBP
Solyc03g093540.1	580.72	209.835	76.1123	27.3607	5e-05	0.00182258	1.47602	up	yes	OK	PREDICTED: ethylene-responsive transcription factor 5-like [Solanum lycopersicum]	RecName: Full=Ethylene-responsive transcription factor 5; AltName: Full=Ethylene-responsive element-binding factor 4; Short=EREBP-4; AltName: Full=Ethylene-responsi	_	EREBP
Solyc02g091060.1	22.3842	8.34374	20.3189	7.30421	0.0346	0.227861	1.47602	up	yes	OK	_	_	_	_
Solyc09g082600.1	28.2566	10.2051	2.67736	0.962996	0.03485	0.229	1.47521	up	yes	OK	PREDICTED: chlorophyllase-2, chloroplastic-like [Solanum tuberosum]	RecName: Full=Chlorophyllase-2, chloroplastic; Short=AtCLH2; AltName: Full=Chlorophyll-chlorophyllido hydrolase 2; Short=Chlase 2; Flags: Precursor [Arabidopsis tha	_	E3.1.1.14
Solyc01g100710.2	464.191	170.552	118.599	42.7432	0.0001	0.00325535	1.47233	up	yes	OK	PREDICTED: uncharacterized protein LOC101253429 [Solanum lycopersicum]	_	_	_
Solyc12g099140.1	47.0014	17.0344	4.3247	1.56145	0.0141	0.13057	1.46971	up	yes	OK	PREDICTED: transcription factor MYB21-like [Solanum lycopersicum]	RecName: Full=Transcription factor MYB108; AltName: Full=Myb-related protein 108; Short=AtMYB108; AltName: Full=Protein BOTRYTIS-SUSCEPTIBLE 1 [Arabidopsis thalian	annotation not avaliable	MYBP
Solyc08g077020.1	334.832	122.426	114.795	41.4484	0.0001	0.00325535	1.46967	up	yes	OK	PREDICTED: uncharacterized protein LOC101266965 [Solanum lycopersicum]	_	hypothetical protein	_
Solyc03g114360.2	3570.79	1292.9	151.687	54.822	5e-05	0.00182258	1.46827	up	yes	OK	PREDICTED: probable inactive poly [ADP-ribose]	RecName: Full=Probable inactive poly [ADP-ribose]	_	_
Solyc10g077130.1	1159.52	422.299	175.878	63.5911	5e-05	0.00182258	1.46768	up	yes	OK	PREDICTED: uncharacterized protein LOC101259793 [Solanum lycopersicum]	_	_	_
Solyc08g083050.1	7714.28	2814.27	934.569	338.799	5e-05	0.00182258	1.46387	up	yes	OK	PREDICTED: uncharacterized protein At1g01500-like [Solanum lycopersicum]	_	_	_
Solyc04g071030.1	2907.53	1058.97	175.423	63.7429	5e-05	0.00182258	1.4605	up	yes	OK	PREDICTED: U-box domain-containing protein 28-like [Solanum lycopersicum]	RecName: Full=U-box domain-containing protein 28; AltName: Full=Plant U-box protein 28 [Arabidopsis thaliana]	_	_
Solyc03g031620.2	3244.67	1186.57	140.332	51.2168	5e-05	0.00182258	1.45416	up	yes	OK	PREDICTED: 5'-adenylylsulfate reductase 3, chloroplastic-like [Solanum lycopersicum]	RecName: Full=5'-adenylylsulfate reductase 3, chloroplastic; AltName: Full=3'-phosphoadenosine-5'-phosphosulfate reductase homolog 26; Short=PAPS reductase homolog	APR3 (APS REDUCTASE 3); adenylyl-sulfate reductase; Encodes a protein disulfide isomerase-li [...]	APR
Solyc05g052590.1	69.2385	25.3554	2.09366	0.765851	0.0071	0.0827096	1.45089	up	yes	OK	PREDICTED: putative serine/threonine-protein kinase-like protein CCR3-like [Solanum lycopersicum]	RecName: Full=Putative serine/threonine-protein kinase-like protein CCR3; AltName: Full=Protein CRINKLY 4 RELATED 3; Short=AtCRR3; Flags: Precursor [Arabidopsis th	SubName: Full=Chromosome chr13 scaffold_48, whole genome shotgun sequence;	_
Solyc08g076870.1	258.296	95.4684	30.7995	11.3113	0.0003	0.00789937	1.44514	up	yes	OK	PREDICTED: uncharacterized protein LOC101245191 [Solanum lycopersicum]	_	hypothetical protein	_
Solyc11g010500.1	2167.38	800.69	181.538	66.7607	5e-05	0.00182258	1.4432	up	yes	OK	PREDICTED: mitochondrial uncoupling protein 5-like [Solanum lycopersicum]	RecName: Full=Mitochondrial uncoupling protein 5; Short=AtPUMP5; AltName: Full=Mitochondrial dicarboxylate carrier 1 [Arabidopsis thaliana]	hypothetical protein	SLC25A11, OGC
Solyc02g070040.1	206.134	76.2454	16.2188	5.97702	0.0002	0.00574367	1.44017	up	yes	OK	PREDICTED: uncharacterized protein LOC101257038 [Solanum lycopersicum]	_	_	_
Solyc02g072080.1	1319.39	487.065	44.0936	16.2544	5e-05	0.00182258	1.43974	up	yes	OK	PREDICTED: U-box domain-containing protein 17-like [Solanum lycopersicum]	RecName: Full=U-box domain-containing protein 17; AltName: Full=Plant U-box protein 17 [Arabidopsis thaliana]	SubName: Full=Chromosome chr10 scaffold_81, whole genome shotgun sequence;	_
Solyc08g007060.2	2943.08	1087.5	96.9965	35.7824	5e-05	0.00182258	1.43868	up	yes	OK	PREDICTED: nitrate transporter 1.5-like [Solanum lycopersicum]	RecName: Full=Protein NRT1/ PTR FAMILY 7.3; Short=AtNPF7.3; AltName: Full=Nitrate transporter 1.5 [Arabidopsis thaliana]	hypothetical protein	SLC15A3_4, PHT
Solyc05g013870.2	600.919	222.444	16.01	5.91826	5e-05	0.00182258	1.43573	up	yes	OK	PREDICTED: uncharacterized protein LOC101249457 [Solanum lycopersicum]	_	_	_
Solyc02g085010.1	204.643	76.8897	72.3673	26.8027	0.0002	0.00574367	1.43296	up	yes	OK	PREDICTED: uncharacterized protein LOC101264778 [Solanum lycopersicum]	_	_	_
Solyc08g082950.2	428.604	159.361	21.6833	8.03863	5e-05	0.00182258	1.43156	up	yes	OK	PREDICTED: aluminum-activated malate transporter 10-like [Solanum lycopersicum]	RecName: Full=Aluminum-activated malate transporter 2; Short=AtALMT2 [Arabidopsis thaliana]	SubName: Full=Chromosome undetermined scaffold_203, whole genome shotgun sequence;	_
Solyc05g009790.1	1604.91	598.639	106.034	39.4219	5e-05	0.00182258	1.42746	up	yes	OK	PREDICTED: AP2/ERF and B3 domain-containing transcription repressor TEM1-like [Solanum lycopersicum]	RecName: Full=AP2/ERF and B3 domain-containing transcription repressor RAV2; AltName: Full=Ethylene-responsive transcription factor RAV2; AltName: Full=Protein RELA	RAV2 (REGULATOR OF THE ATPASE OF THE VACUOLAR MEMBRANE); DNA binding / transcription factor/ [...]	RAV
Solyc12g017380.1	346.462	129.321	19.9312	7.42115	5e-05	0.00182258	1.42531	up	yes	OK	PREDICTED: organic cation/carnitine transporter 2-like [Solanum lycopersicum]	RecName: Full=Organic cation/carnitine transporter 2; Short=AtOCT2 [Arabidopsis thaliana]	hypothetical protein	_
Solyc02g072210.1	79.7646	29.9438	10.6439	3.96647	0.00805	0.0901742	1.4241	up	yes	OK	conserved hypothetical protein [Ricinus communis]	_	SubName: Full=Chromosome chr12 scaffold_18, whole genome shotgun sequence;	_
Solyc01g100460.2	282.344	105.71	17.2065	6.42699	0.0001	0.00325535	1.42074	up	yes	OK	anaerobic basic leucine zipper protein [Solanum lycopersicum]	RecName: Full=Ocs element-binding factor 1; Short=OCSBF-1 [Zea mays]	_	_
Solyc11g069960.1	53.4211	20.0633	2.06081	0.772329	0.0187	0.156936	1.41592	up	yes	OK	PREDICTED: probable leucine-rich repeat receptor-like protein kinase At1g68400-like [Solanum lycopersicum]	RecName: Full=Probable inactive receptor kinase At5g58300; Flags: Precursor [Arabidopsis thaliana]	SubName: Full=Chromosome chr4 scaffold_6, whole genome shotgun sequence;	_
Solyc11g071720.1	71.0371	26.7669	5.99302	2.24608	0.00735	0.0847831	1.41587	up	yes	OK	PREDICTED: probable carboxylesterase 15-like [Solanum lycopersicum]	RecName: Full=Probable carboxylesterase 15; AltName: Full=AtCXE15 [Arabidopsis thaliana]	hypothetical protein	_
Solyc12g005450.1	397.544	149.614	31.067	11.6435	5e-05	0.00182258	1.41586	up	yes	OK	PREDICTED: probable receptor-like protein kinase At1g33260-like [Solanum lycopersicum]	RecName: Full=Probable receptor-like protein kinase At4g10390 [Arabidopsis thaliana]	SubName: Full=Chromosome chr2 scaffold_105, whole genome shotgun sequence;	IRAK4
Solyc07g064990.2	42.2184	15.8749	2.21124	0.829135	0.01515	0.136901	1.41518	up	yes	OK	PREDICTED: indole-3-acetate O-methyltransferase 1-like [Solanum lycopersicum]	RecName: Full=Indole-3-acetate O-methyltransferase 1; AltName: Full=IAA carboxylmethyltransferase 1; AltName: Full=S-adenosyl-L-methionine:(indol-3-yl) acetate car	S-adenosyl-L-methionine:carboxyl methyltransferase family protein	IAMT1
Solyc09g015380.1	247.975	93.7985	38.6757	14.5132	0.00025	0.00690932	1.41406	up	yes	OK	PREDICTED: abscisic acid receptor PYL6-like [Solanum lycopersicum]	RecName: Full=Abscisic acid receptor PYL4; AltName: Full=ABI1-binding protein 2; AltName: Full=PYR1-like protein 4; AltName: Full=Regulatory components of ABA recep	SubName: Full=Chromosome chr8 scaffold_88, whole genome shotgun sequence;	PYL
Solyc02g065220.2	45.189	16.9857	1.92689	0.723132	0.01555	0.139385	1.41394	up	yes	OK	PREDICTED: geraniol 8-hydroxylase-like [Solanum lycopersicum]	RecName: Full=Geraniol 8-hydroxylase; AltName: Full=Cytochrome P450 76B6; AltName: Full=Geraniol 10-hydroxylase; Short=CrG10H [Catharanthus roseus]	SubName: Full=Chromosome chr2 scaffold_112, whole genome shotgun sequence;	_
Solyc01g091180.2	87.975	33.1326	3.29834	1.24013	0.0039	0.0555281	1.41125	up	yes	OK	PREDICTED: nitrate transporter 1.5-like [Solanum tuberosum]	RecName: Full=Protein NRT1/ PTR FAMILY 7.3; Short=AtNPF7.3; AltName: Full=Nitrate transporter 1.5 [Arabidopsis thaliana]	_	SLC15A3_4, PHT
Solyc04g054500.2	1408.28	532.966	126.463	47.6169	5e-05	0.00182258	1.40917	up	yes	OK	PREDICTED: heavy metal-associated isoprenylated plant protein 26-like [Solanum lycopersicum]	RecName: Full=Heavy metal-associated isoprenylated plant protein 26; Short=AtHIPP26; AltName: Full=Farnesylated protein 6; Short=AtFP6; Flags: Precursor [Arabidops	SubName: Full=Chromosome chr7 scaffold_20, whole genome shotgun sequence;	_
Solyc05g053170.2	1321.17	499.064	71.2727	26.859	5e-05	0.00182258	1.40794	up	yes	OK	PREDICTED: chalcone synthase B-like [Solanum lycopersicum]	RecName: Full=Chalcone synthase B; AltName: Full=Naringenin-chalcone synthase B	chalcone synthase (EC:2.3.1.74); The primary product of this enzyme is 4,2',4',6'- tetrahydr [...]	CHS
Solyc02g082910.2	369.251	139.79	15.0536	5.68631	0.0001	0.00325535	1.40454	up	yes	OK	PREDICTED: probable acyl-activating enzyme 1, peroxisomal-like [Solanum lycopersicum]	RecName: Full=Probable acyl-activating enzyme 1, peroxisomal; AltName: Full=AMP-binding protein 1; Short=AtAMPBP1 [Arabidopsis thaliana]	hypothetical protein LOC100261122	_
Solyc01g105310.2	734.19	278.352	41.4847	15.682	5e-05	0.00182258	1.40347	up	yes	OK	PREDICTED: metacaspase-1-like [Solanum lycopersicum]	RecName: Full=Metacaspase-3; Short=AtMC3; AltName: Full=Metacaspase 1a; Short=AtMCP1a [Arabidopsis thaliana]	hypothetical protein	_
Solyc08g062220.2	34.4762	13.0656	1.58998	0.601084	0.03605	0.233638	1.40337	up	yes	OK	PREDICTED: UDP-glycosyltransferase 74F2-like [Solanum lycopersicum]	RecName: Full=UDP-glycosyltransferase 74F2; AltName: Full=AtSGT1; AltName: Full=Salicylic acid glucosyltransferase 1 [Arabidopsis thaliana]	SubName: Full=Putative uncharacterized protein (Chromosome chr5 scaffold_72, whole genome sh [...]	SGT1
Solyc00g283010.1	28.6162	10.8693	1.08491	0.411183	0.0433	0.261101	1.39972	up	yes	OK	PREDICTED: ABC transporter C family member 10-like, partial [Solanum lycopersicum]	RecName: Full=ABC transporter C family member 10; Short=ABC transporter ABCC.10; Short=AtABCC10; AltName: Full=ATP-energized glutathione S-conjugate pump 14; AltN	_	_
Solyc01g008940.2	35.0932	13.5656	11.8695	4.50084	0.01905	0.158361	1.39899	up	yes	OK	_	_	_	_
Solyc01g079950.2	202.346	77.1303	10.6409	4.04294	0.0006	0.0137861	1.39614	up	yes	OK	PREDICTED: basic 7S globulin-like [Solanum lycopersicum]	_	_	_
Solyc03g119640.2	282.449	107.559	8.88729	3.37904	0.0002	0.00574367	1.39513	up	yes	OK	PREDICTED: aluminum-activated malate transporter 9-like [Solanum lycopersicum]	RecName: Full=Aluminum-activated malate transporter 9; Short=AtALMT9 [Arabidopsis thaliana]	SubName: Full=Chromosome chr17 scaffold_16, whole genome shotgun sequence;	_
Solyc01g111610.2	23.2528	8.91484	2.37997	0.90676	0.038	0.241757	1.39215	up	yes	OK	PREDICTED: uncharacterized protein LOC101267168 [Solanum lycopersicum]	_	_	_
Solyc03g025380.2	134.551	51.6203	9.86871	3.77397	0.0017	0.0303979	1.38678	up	yes	OK	PREDICTED: peroxidase 52-like [Solanum lycopersicum]	RecName: Full=Peroxidase 52; Short=Atperox P52; AltName: Full=ATP49; Flags: Precursor [Arabidopsis thaliana]	hypothetical protein	E1.11.1.7
Solyc03g096380.2	20.4872	7.86651	0.933804	0.357601	0.0417	0.255051	1.38477	up	yes	OK	proline transporter 2 [Solanum AF014809_1 proline transporter 2 [Solanum lycopersicum]	RecName: Full=Proline transporter 2; Short=AtPROT2 [Arabidopsis thaliana]	PROT2 (PROLINE TRANSPORTER 2); L-proline transmembrane transporter/ amino acid transmembrane [...]	_
Solyc08g076890.2	2387.61	921.798	437.461	168.04	5e-05	0.00182258	1.38035	up	yes	OK	PREDICTED: uncharacterized protein LOC101244606 [Solanum lycopersicum]	RecName: Full=Glycine-rich cell wall structural protein 1.0; Short=GRP 1.0; Flags: Precursor	_	_
Solyc02g087350.1	1609.94	621.631	116.392	44.7737	5e-05	0.00182258	1.37827	up	yes	OK	PREDICTED: probable galacturonosyltransferase-like 10-like [Solanum lycopersicum]	RecName: Full=Probable galacturonosyltransferase-like 10; AltName: Full=Galactinol synthase 8; Short=AtGolS8; Short=GolS-8 [Arabidopsis thaliana]	annotation not avaliable	_
Solyc05g047710.2	46.5107	17.9625	2.23438	0.861418	0.01985	0.162033	1.37509	up	yes	OK	PREDICTED: synaptotagmin-4-like [Solanum tuberosum]	RecName: Full=Synaptotagmin-4; AltName: Full=NTMC2T2.2; AltName: Full=Synaptotagmin D [Arabidopsis thaliana]	integral membrane single C2 domain protein	_
Solyc03g093550.1	1508.71	586.966	183.631	71.1004	5e-05	0.00182258	1.36888	up	yes	OK	PREDICTED: ethylene-responsive transcription factor 5-like [Solanum lycopersicum]	RecName: Full=Ethylene-responsive transcription factor 5; AltName: Full=Ethylene-responsive element-binding factor 4; Short=EREBP-4; AltName: Full=Ethylene-responsi	_	EREBP
Solyc02g091500.1	544.434	213.066	123.913	48.017	5e-05	0.00182258	1.36771	up	yes	OK	PREDICTED: calcium-binding protein CML24-like [Solanum lycopersicum]	RecName: Full=Calcium-binding protein CML24; AltName: Full=Calmodulin-like protein 24; AltName: Full=Touch-induced calmodulin-related protein 2 [Arabidopsis thalian	SubName: Full=Putative uncharacterized protein (Chromosome chr14 scaffold_26, whole genome s [...]	CML
Solyc03g120550.2	1401.21	545.107	41.8037	16.2414	5e-05	0.00182258	1.36395	up	yes	OK	PREDICTED: probable peptide transporter At1g52190-like [Solanum lycopersicum]	RecName: Full=Protein NRT1/ PTR FAMILY 1.2; Short=AtNPF1.2; AltName: Full=Nitrate transporter 1.11 [Arabidopsis thaliana]	SubName: Full=Chromosome chr9 scaffold_7, whole genome shotgun sequence;	SLC15A3_4, PHT
Solyc07g055630.2	39.5362	15.4195	2.29046	0.890345	0.0246	0.185429	1.3632	up	yes	OK	PREDICTED: G-type lectin S-receptor-like serine/threonine-protein kinase SD2-5-like [Solanum tuberosum]	RecName: Full=G-type lectin S-receptor-like serine/threonine-protein kinase SD2-5; AltName: Full=S-domain-2 (SD2) receptor kinase 5; Short=SD2-5; Flags: Precursor [	SubName: Full=Chromosome chr12 scaffold_18, whole genome shotgun sequence;	_
Solyc07g040960.1	5113.12	1993.4	258.105	100.37	5e-05	0.00182258	1.36263	up	yes	OK	salt responsive protein 2 [Solanum lycopersicum]	_	hypothetical protein	_
Solyc07g008520.2	24.2151	9.44006	0.916121	0.356532	0.04585	0.269473	1.36151	up	yes	OK	PREDICTED: peptide transporter PTR1-like [Solanum lycopersicum]	RecName: Full=Protein NRT1/ PTR FAMILY 8.1; Short=AtNPF8.1; AltName: Full=Peptide transporter PTR1 [Arabidopsis thaliana]	hypothetical protein	SLC15A3_4, PHT
Solyc07g064820.1	495.301	193.986	25.5229	9.97579	5e-05	0.00182258	1.35529	up	yes	OK	PREDICTED: mitogen-activated protein kinase kinase kinase 2-like [Solanum lycopersicum]	RecName: Full=Mitogen-activated protein kinase kinase kinase 2; AltName: Full=Arabidopsis NPK1-related protein kinase 2 [Arabidopsis thaliana]	_	_
Solyc06g083860.2	40.8539	16.0345	2.96012	1.15784	0.0211	0.168167	1.35422	up	yes	OK	PREDICTED: uncharacterized protein LOC101261831 isoform 2 [Solanum lycopersicum]	RecName: Full=Protein LIGHT-DEPENDENT SHORT HYPOCOTYLS 4; AltName: Full=Protein ORGAN BOUNDARY 4 [Arabidopsis thaliana]	SubName: Full=Chromosome chr5 scaffold_2, whole genome shotgun sequence;	_
Solyc04g072860.2	94.8818	37.1722	2.67081	1.04486	0.0058	0.0723609	1.35397	up	yes	OK	SlArf/Xyl3 protein precursor [Solanum lycopersicum]	RecName: Full=Probable beta-D-xylosidase 7; Short=AtBXL7; Flags: Precursor [Arabidopsis thaliana]	SubName: Full=Chromosome chr18 scaffold_1, whole genome shotgun sequence;	_
Solyc06g068460.2	1174.12	460.726	53.3735	20.9007	5e-05	0.00182258	1.35257	up	yes	OK	WRKY transcription factor 1 [Solanum lycopersicum]	RecName: Full=Probable WRKY transcription factor 40; AltName: Full=WRKY DNA-binding protein 40 [Arabidopsis thaliana]	SubName: Full=Putative uncharacterized protein;	_
Solyc03g123420.1	555.469	219.877	124.022	48.5726	5e-05	0.00182258	1.35238	up	yes	OK	PREDICTED: uncharacterized protein LOC101250099 isoform 1 [Solanum lycopersicum]	RecName: Full=Uncharacterized proline-rich protein	proline-rich family protein; proline-rich family protein; FUNCTIONS IN: molecular_function u [...]	_
Solyc07g049660.2	838.622	329.101	39.383	15.4254	5e-05	0.00182258	1.35227	up	yes	OK	PREDICTED: benzyl alcohol O-benzoyltransferase-like [Solanum lycopersicum]	RecName: Full=Benzyl alcohol O-benzoyltransferase; AltName: Full=Benzoyl coenzyme A:benzyl alcohol benzoyl transferase [Nicotiana tabacum]	hypothetical protein	_
Solyc12g008470.1	235.063	95.8244	192.493	75.4107	0.00015	0.00455289	1.35196	up	yes	OK	PREDICTED: nitrate reductase [NADH]	RecName: Full=Cytochrome b5	CB5LP (CYTOCHROME B5-LIKE PROTEIN); heme binding; member of Cytochromes b5	_
Solyc01g109690.1	2.87781	0	2.54928	0	0.00425	0.0590167	1.35009	up	yes	OK	PREDICTED: protein RADIALIS-like 6-like [Solanum lycopersicum]	RecName: Full=Protein RADIALIS-like 5; Short=AtRL5; Short=Protein RAD-like 5; AltName: Full=Protein RADIALIS-LIKE SANT/MYB 4; Short=Protein RSM4	hypothetical protein	_
Solyc03g116290.1	107.418	42.4156	9.1624	3.60573	0.00265	0.0421119	1.34543	up	yes	OK	PREDICTED: 1-aminocyclopropane-1-carboxylate oxidase-like [Solanum lycopersicum]	RecName: Full=Gibberellin 2-beta-dioxygenase 8; AltName: Full=GA 2-oxidase 8; AltName: Full=Gibberellin 2-beta-hydroxylase 8; AltName: Full=Gibberellin 2-oxidase	_	_
Solyc08g068600.2	863.148	341.718	39.6153	15.6463	5e-05	0.00182258	1.34024	up	yes	OK	PREDICTED: histidine decarboxylase-like [Solanum lycopersicum]	RecName: Full=Histidine decarboxylase; Short=HDC; AltName: Full=TOM92 [Solanum lycopersicum]	serine decarboxylase (EC:4.1.1.53)	hdc, HDC
Solyc06g059990.2	78.2532	31.0368	5.32911	2.10567	0.00535	0.0684995	1.33962	up	yes	OK	PREDICTED: dimethylallylcistransferase, chloroplastic-like [Solanum lycopersicum]	RecName: Full=Dimethylallylcistransferase, chloroplastic; AltName: Full=Neryl-diphosphate synthase; Flags: Precursor [Solanum lycopersicum]	_	DHDDS, RER2, SRT1
Solyc10g076400.1	598.755	237.269	37.655	14.8793	5e-05	0.00182258	1.33953	up	yes	OK	PREDICTED: uncharacterized protein LOC102591522 [Solanum tuberosum]	RecName: Full=Protein trichome birefringence-like 34 [Arabidopsis thaliana]	_	_
Solyc04g074830.1	1224.71	486.544	97.464	38.5502	5e-05	0.00182258	1.33813	up	yes	OK	PREDICTED: putative clathrin assembly protein At4g40080-like [Solanum lycopersicum]	RecName: Full=Putative clathrin assembly protein At4g40080 [Arabidopsis thaliana]	_	_
Solyc03g081330.1	514.347	208.061	330.666	130.973	5e-05	0.00182258	1.33611	up	yes	OK	PREDICTED: uncharacterized protein LOC101248852 [Solanum lycopersicum]	_	_	_
Solyc05g025690.1	34.4061	13.6922	4.16622	1.65088	0.04665	0.27215	1.3355	up	yes	OK	PREDICTED: respiratory burst oxidase homolog protein E-like [Solanum lycopersicum]	RecName: Full=Respiratory burst oxidase homolog protein E; AltName: Full=NADPH oxidase RBOHE; Short=AtRBOHE [Arabidopsis thaliana]	Putative uncharacterized protein	_
Solyc11g020330.1	24.8247	9.91026	4.19518	1.66276	0.0495	0.281232	1.33515	up	yes	OK	small heat shock protein precursor [Solanum lycopersicum]	RecName: Full=22.0 kDa heat shock protein; Short=AtHsp22.0; Flags: Precursor [Arabidopsis thaliana]	ATHSP22.0; Columbia endomembrane-localized small heat shock protein	HSP20
Solyc06g053640.1	303.396	120.952	29.904	11.8668	0.0003	0.00789937	1.33341	up	yes	OK	PREDICTED: RING-H2 finger protein ATL16-like [Solanum lycopersicum]	RecName: Full=RING-H2 finger protein ATL1 [Arabidopsis thaliana]	SubName: Full=Chromosome chr5 scaffold_2, whole genome shotgun sequence;	_
Solyc11g069700.1	1821.57	727.156	104.245	41.5159	5e-05	0.00182258	1.32824	up	yes	OK	PREDICTED: elongation factor 1-alpha-like isoform 1 [Solanum lycopersicum]	RecName: Full=Elongation factor 1-alpha; Short=EF-1-alpha [Solanum lycopersicum]	elongation factor Tu, putative	EEF1A
Solyc06g005650.2	2445.84	978.292	239.282	95.3399	5e-05	0.00182258	1.32756	up	yes	OK	PREDICTED: E3 ubiquitin-protein ligase RING1-like [Solanum lycopersicum]	RecName: Full=E3 ubiquitin-protein ligase RING1; AltName: Full=RING finger protein 1	_	RNF115_126
Solyc02g031740.2	272.319	109.354	30.9492	12.3582	0.0005	0.0118912	1.32443	up	yes	OK	PREDICTED: protein PHLOEM PROTEIN 2-LIKE A9-like [Solanum lycopersicum]	_	_	_
Solyc01g107170.2	3424.48	1373.97	203.852	81.6077	5e-05	0.00182258	1.32074	up	yes	OK	ZF2 protein [Solanum ZF2 [Solanum lycopersicum]	RecName: Full=Zinc finger protein AZF2; AltName: Full=Zinc-finger protein 2 [Arabidopsis thaliana]	_	_
Solyc03g119250.2	567.071	227.516	24.1813	9.68066	5e-05	0.00182258	1.32071	up	yes	OK	PREDICTED: uncharacterized protein LOC101248759 [Solanum lycopersicum]	_	SubName: Full=Chromosome chr17 scaffold_16, whole genome shotgun sequence;	_
Solyc10g006700.1	1955.24	795.068	680.902	272.822	5e-05	0.00182258	1.31949	up	yes	OK	PREDICTED: calcium-binding protein PBP1-like [Solanum lycopersicum]	RecName: Full=Calcium-binding protein PBP1; AltName: Full=KIC-related protein 2; AltName: Full=PINOID-binding protein 1 [Arabidopsis thaliana]	SubName: Full=Putative uncharacterized protein;	_
Solyc10g081700.1	66.8065	26.9782	12.6278	5.05991	0.01155	0.114282	1.31942	up	yes	OK	PREDICTED: uncharacterized protein LOC101268731 [Solanum lycopersicum]	_	_	_
Solyc01g011080.2	93.7891	38.2213	17.3018	6.94337	0.0085	0.093322	1.31721	up	yes	OK	_	_	_	_
Solyc02g072010.1	31.7063	12.7894	3.428	1.37573	0.04445	0.265141	1.31717	up	yes	OK	PREDICTED: pentatricopeptide repeat-containing protein At4g18840-like [Solanum tuberosum]	RecName: Full=Pentatricopeptide repeat-containing protein At4g18840 [Arabidopsis thaliana]	_	_
Solyc02g062550.2	133.628	53.7707	5.23104	2.10032	0.00275	0.043195	1.31649	up	yes	OK	PREDICTED: probable mitochondrial chaperone BCS1-A-like [Solanum lycopersicum]	RecName: Full=Probable mitochondrial chaperone BCS1-A; AltName: Full=BCS1-like protein 1 [Dictyostelium discoideum]	hypothetical protein	_
Solyc10g086280.1	906.238	365.921	75.0236	30.2041	5e-05	0.00182258	1.3126	up	yes	OK	PREDICTED: uncharacterized protein LOC101259996 [Solanum lycopersicum]	_	_	_
Solyc08g068640.2	43.0068	17.4265	2.2454	0.906783	0.0209	0.167171	1.30814	up	yes	OK	PREDICTED: histidine decarboxylase-like [Solanum lycopersicum]	RecName: Full=Histidine decarboxylase; Short=HDC; AltName: Full=TOM92 [Solanum lycopersicum]	serine decarboxylase (EC:4.1.1.53)	hdc, HDC
Solyc08g006700.2	538.907	221.757	173.77	70.1831	0.00015	0.00455289	1.30798	up	yes	OK	PREDICTED: enhancer of rudimentary homolog isoform 1 [Solanum lycopersicum]	RecName: Full=Enhancer of rudimentary homolog [Arabidopsis thaliana]	SubName: Full=Putative uncharacterized protein;	_
Solyc05g005830.2	81.3207	32.9453	5.42482	2.19164	0.0053	0.0679989	1.30756	up	yes	OK	PREDICTED: auxin-induced protein 5NG4-like [Solanum lycopersicum]	RecName: Full=WAT1-related protein At3g28050 [Arabidopsis thaliana]	_	_
Solyc04g080650.2	86.6559	35.1363	4.67153	1.88829	0.0063	0.0766079	1.30681	up	yes	OK	PREDICTED: abscisic acid 8'-hydroxylase 2-like [Solanum lycopersicum]	RecName: Full=Cytochrome P450 87A3 [Oryza sativa Japonica Group]	SubName: Full=Chromosome chr18 scaffold_1, whole genome shotgun sequence;	_
Solyc10g076500.1	132.424	53.6467	3.7594	1.52076	0.00345	0.0510062	1.30571	up	yes	OK	PREDICTED: receptor-like protein 12-like [Solanum lycopersicum]	RecName: Full=Receptor protein kinase CLAVATA1; Flags: Precursor [Arabidopsis thaliana]	_	_
Solyc02g089840.2	135.26	55.01	8.19231	3.32003	0.01125	0.11215	1.30307	up	yes	OK	PREDICTED: uncharacterized protein LOC101262879 [Solanum lycopersicum]	_	_	_
Solyc01g108570.2	52.2552	21.2564	3.57241	1.44821	0.02705	0.196491	1.30263	up	yes	OK	PREDICTED: probable carboxylesterase 7-like [Solanum lycopersicum]	RecName: Full=2-hydroxyisoflavanone dehydratase; AltName: Full=Carboxylesterase HIDM [Glycyrrhiza echinata]	_	_
Solyc06g075610.1	103.53	42.1227	4.079	1.65588	0.0074	0.0852181	1.30062	up	yes	OK	PREDICTED: uncharacterized protein LOC101256188 [Solanum lycopersicum]	RecName: Full=Exocyst complex component EXO70B1; Short=AtExo70b1; AltName: Full=Exocyst subunit Exo70 family protein B1 [Arabidopsis thaliana]	_	EXOC7, EXO70
Solyc02g091180.1	413.981	169.879	85.4748	34.7108	0.0002	0.00574367	1.30011	up	yes	OK	PREDICTED: uncharacterized protein LOC102602533 [Solanum tuberosum]	_	SubName: Full=Chromosome chr1 scaffold_5, whole genome shotgun sequence;	_
Solyc03g123710.2	155.136	63.6649	34.2653	13.9211	0.0292	0.205739	1.29948	up	yes	OK	hypothetical protein MIMGU_mgv1a017182mg [Erythranthe guttata]	_	_	_
Solyc02g087210.2	390.855	159.422	27.194	11.0499	0.00265	0.0421119	1.29926	up	yes	OK	PREDICTED: zinc finger AN1 domain-containing stress-associated protein 12-like [Solanum lycopersicum]	RecName: Full=Zinc finger AN1 domain-containing stress-associated protein 12; Short=AtSAP12 [Arabidopsis thaliana]	SubName: Full=Chromosome chr14 scaffold_21, whole genome shotgun sequence;	_
Solyc02g072480.2	56.4096	23.066	1.01037	0.412757	0.01465	0.134071	1.29152	up	yes	OK	PREDICTED: probable LRR receptor-like serine/threonine-protein kinase At3g47570-like [Solanum tuberosum]	RecName: Full=Probable LRR receptor-like serine/threonine-protein kinase At3g47570; Flags: Precursor [Arabidopsis thaliana]	hypothetical protein	FLS2
Solyc03g031420.1	621.382	255.078	25.9501	10.6317	0.0001	0.00325535	1.28737	up	yes	OK	PREDICTED: molybdenum cofactor sulfurase-like [Solanum lycopersicum]	_	SubName: Full=Chromosome chr2 scaffold_112, whole genome shotgun sequence;	_
Solyc05g046290.2	736.865	303.373	60.181	24.6615	0.0001	0.00325535	1.28705	up	yes	OK	PREDICTED: probable xyloglucan endotransglucosylase/hydrolase protein 23-like [Solanum lycopersicum]	RecName: Full=Probable xyloglucan endotransglucosylase/hydrolase protein 23; Short=At-XTH23; Short=XTH-23; Flags: Precursor [Arabidopsis thaliana]	hypothetical protein	_
Solyc04g008100.1	1523.13	628.413	88.3132	36.3219	5e-05	0.00182258	1.28179	up	yes	OK	PREDICTED: U-box domain-containing protein 21-like [Solanum lycopersicum]	RecName: Full=U-box domain-containing protein 21; AltName: Full=Plant U-box protein 21 [Arabidopsis thaliana]	_	_
Solyc09g090350.2	1567.33	646.527	45.3225	18.6725	5e-05	0.00182258	1.27931	up	yes	OK	PREDICTED: long-chain-alcohol oxidase FAO1-like [Solanum lycopersicum]	RecName: Full=Long-chain-alcohol oxidase FAO1; AltName: Full=Long-chain fatty alcohol oxidase 1	SubName: Full=Chromosome chr5 scaffold_2, whole genome shotgun sequence;	FAO3
Solyc03g097940.2	287.389	118.586	7.58984	3.12845	0.0006	0.0137861	1.27862	up	yes	OK	PREDICTED: potassium channel SKOR-like [Solanum lycopersicum]	RecName: Full=Potassium channel SKOR; AltName: Full=Stelar K(+) outward rectifying channel [Arabidopsis thaliana]	SubName: Full=Chromosome chr11 scaffold_13, whole genome shotgun sequence;	_
Solyc09g061760.1	57.9265	23.9312	2.26191	0.932538	0.0151	0.136647	1.27831	up	yes	OK	PREDICTED: pentatricopeptide repeat-containing protein At2g17525, mitochondrial-like [Solanum lycopersicum]	RecName: Full=Pentatricopeptide repeat-containing protein At2g17525, mitochondrial; Flags: Precursor [Arabidopsis thaliana]	hypothetical protein	_
Solyc06g060680.1	298.232	123.686	28.3829	11.71	0.0002	0.00574367	1.27728	up	yes	OK	PREDICTED: putative wall-associated receptor kinase-like 16-like [Solanum lycopersicum]	RecName: Full=Wall-associated receptor kinase-like 8; Flags: Precursor [Arabidopsis thaliana]	_	IRAK4
Solyc12g056930.1	112.78	46.6387	4.19796	1.73276	0.0041	0.0575614	1.27662	up	yes	OK	sulfate transporter 2 [Solanum sulfate transporter 2 [Solanum lycopersicum]	RecName: Full=Sulfate transporter 1.2 [Arabidopsis thaliana]	SubName: Full=Chromosome chr18 scaffold_1, whole genome shotgun sequence;	SULTR1
Solyc00g052940.2	173.001	71.6236	12.8096	5.28872	0.00185	0.0325576	1.27623	up	yes	OK	PREDICTED: auxin-induced protein 5NG4-like [Solanum lycopersicum]	RecName: Full=WAT1-related protein At5g64700 [Arabidopsis thaliana]	SubName: Full=Chromosome chr4 scaffold_205, whole genome shotgun sequence;	_
Solyc07g064010.2	34.1662	14.1888	0.843972	0.349972	0.0309	0.21244	1.26996	up	yes	OK	PREDICTED: formin-like protein 5-like [Solanum lycopersicum]	RecName: Full=Formin-like protein 5; Short=AtFH5; Short=AtFORMIN-5; AltName: Full=Formin homology 2 domain-containing protein 5 [Arabidopsis thaliana]	hypothetical protein	_
Solyc08g077820.2	141.866	58.9732	5.84816	2.42594	0.00265	0.0421119	1.26944	up	yes	OK	PREDICTED: LOW QUALITY PROTEIN: cationic amino acid transporter 6, chloroplastic-like [Solanum lycopersicum]	RecName: Full=Cationic amino acid transporter 7, chloroplastic; Flags: Precursor [Arabidopsis thaliana]	cationic amino acid transporter	_
Solyc03g080030.2	625.163	262.369	160.386	66.6531	0.0003	0.00789937	1.2668	up	yes	OK	PREDICTED: uncharacterized protein LOC101255072 [Solanum lycopersicum]	_	_	_
Solyc05g049990.2	583.125	243.676	69.1085	28.7366	0.0001	0.00325535	1.26597	up	yes	OK	PREDICTED: uncharacterized protein LOC101255495 [Solanum lycopersicum]	_	hypothetical protein	_
Solyc02g084890.1	353.375	147.29	9.93013	4.1332	0.00045	0.0109525	1.26455	up	yes	OK	PREDICTED: disease resistance RPP13-like protein 4-like [Solanum lycopersicum]	RecName: Full=Disease resistance RPP13-like protein 4 [Arabidopsis thaliana]	SubName: Full=Chromosome chr4 scaffold_83, whole genome shotgun sequence;	_
Solyc09g082230.1	50.2972	21.1526	8.89414	3.70374	0.03125	0.213716	1.26387	up	yes	OK	PREDICTED: uncharacterized N-acetyltransferase p20-like [Solanum lycopersicum]	RecName: Full=Uncharacterized N-acetyltransferase YoaA [Bacillus subtilis subsp. subtilis str. 168]	SubName: Full=Chromosome chr5 scaffold_2, whole genome shotgun sequence;	_
Solyc01g090460.2	540.681	225.943	39.6467	16.5186	0.00015	0.00455289	1.26311	up	yes	OK	HD-ZIP protein [Solanum HD-ZIP protein [Solanum lycopersicum]	RecName: Full=Homeobox-leucine zipper protein HAT3; AltName: Full=Homeodomain-leucine zipper protein HAT3; Short=HD-ZIP protein 3 [Arabidopsis thaliana]	SubName: Full=Chromosome chr15 scaffold_19, whole genome shotgun sequence;	HD-ZIP
Solyc04g078480.2	602.266	252.513	45.4757	18.9937	0.0002	0.00574367	1.25957	up	yes	OK	PREDICTED: protein DCL, chloroplastic-like [Solanum lycopersicum]	RecName: Full=Protein DCL, chloroplastic; AltName: Full=Defective chloroplasts and leaves protein; Flags: Precursor [Solanum lycopersicum]	SubName: Full=Chromosome chr18 scaffold_1, whole genome shotgun sequence;	_
Solyc07g053740.1	8634.65	3627.04	1152.25	481.793	0.00015	0.00455289	1.25797	up	yes	OK	PREDICTED: ethylene-responsive transcription factor 4-like [Solanum lycopersicum]	RecName: Full=Ethylene-responsive transcription factor 4; AltName: Full=Ethylene-responsive element-binding factor 3; Short=EREBP-3; AltName: Full=Ethylene-responsi	SubName: Full=Chromosome chr10 scaffold_138, whole genome shotgun sequence;	_
Solyc09g098050.2	63.0358	26.4336	2.42834	1.01665	0.01845	0.155591	1.25615	up	yes	OK	PREDICTED: uncharacterized protein LOC101265964 [Solanum lycopersicum]	_	_	_
Solyc06g059850.1	142.626	59.9437	9.86144	4.13113	0.00165	0.0297167	1.25526	up	yes	OK	PREDICTED: 2-oxoisovalerate dehydrogenase subunit alpha, mitochondrial-like [Solanum lycopersicum]	RecName: Full=2-oxoisovalerate dehydrogenase subunit alpha 1, mitochondrial; AltName: Full=Branched-chain alpha-keto acid dehydrogenase E1 component alpha chain; S	annotation not avaliable	BCKDHA, bkdA1
Solyc08g068150.2	141.103	59.2978	7.52205	3.15357	0.0039	0.0555281	1.25414	up	yes	OK	BURP domain-containing protein precursor [Solanum lycopersicum]	RecName: Full=Dehydration-responsive protein RD22; Flags: Precursor [Arabidopsis thaliana]	_	_
Solyc06g009630.1	848.822	360.874	274.56	115.111	0.0001	0.00325535	1.2541	up	yes	OK	PREDICTED: calvin cycle protein CP12-2, chloroplastic-like [Solanum lycopersicum]	RecName: Full=Calvin cycle protein CP12-2, chloroplastic; AltName: Full=CP12 domain-containing protein 2; AltName: Full=Chloroplast protein 12-2; Flags: Precursor	annotation not avaliable	_
Solyc11g020710.1	50.723	21.7402	31.8043	13.3501	0.0295	0.206941	1.25237	up	yes	OK	PREDICTED: uncharacterized protein LOC102601947 [Solanum tuberosum]	_	SubName: Full=Chromosome chr1 scaffold_5, whole genome shotgun sequence;	_
Solyc04g071690.2	42.1679	17.7875	4.09535	1.71942	0.03505	0.229758	1.25206	up	yes	OK	PREDICTED: protein FAM98B-like [Solanum tuberosum]	_	hypothetical protein	_
Solyc01g079670.2	101.449	42.9077	13.3689	5.62514	0.00355	0.0519798	1.24892	up	yes	OK	PREDICTED: uncharacterized protein LOC101244226 [Solanum lycopersicum]	_	_	_
Solyc03g115930.1	58.056	24.6851	8.99011	3.78512	0.0151	0.136647	1.248	up	yes	OK	PREDICTED: probable calcium-binding protein CML30-like [Solanum lycopersicum]	RecName: Full=Probable calcium-binding protein CML30; AltName: Full=Calmodulin-like protein 30 [Arabidopsis thaliana]	_	CALM
Solyc03g118470.2	1993.7	842.399	112.081	47.219	5e-05	0.00182258	1.2471	up	yes	OK	PREDICTED: nudix hydrolase 17, mitochondrial-like isoform X2 [Solanum tuberosum]	RecName: Full=Nudix hydrolase 17, mitochondrial; Short=AtNUDT17; Flags: Precursor [Arabidopsis thaliana]	SubName: Full=Chromosome chr17 scaffold_16, whole genome shotgun sequence;	E3.6.1.52
Solyc03g112700.1	195.59	82.9106	16.0125	6.76454	0.00155	0.0283742	1.24313	up	yes	OK	PREDICTED: uncharacterized protein LOC101256758 [Solanum lycopersicum]	_	_	_
Solyc08g078170.1	54.2506	23.1103	6.76324	2.86327	0.0358	0.23267	1.24005	up	yes	OK	PREDICTED: ethylene-responsive transcription factor 2-like [Solanum tuberosum]	RecName: Full=Ethylene-responsive transcription factor 1A; Short=AtERF1A; AltName: Full=Ethylene-responsive element-binding factor 1A; Short=EREBP-1A [Arabidopsis	annotation not avaliable	EREBP
Solyc08g013740.2	50.1878	21.32	1.6395	0.69528	0.01885	0.157474	1.23759	up	yes	OK	PREDICTED: probable methyltransferase PMT18-like [Solanum lycopersicum]	RecName: Full=Probable methyltransferase PMT17 [Arabidopsis thaliana]	SubName: Full=Chromosome chr2 scaffold_105, whole genome shotgun sequence;	_
Solyc07g056570.1	110.391	46.9675	4.49258	1.90702	0.0047	0.0629812	1.23622	up	yes	OK	nine-cis-epoxycarotenoid dioxygenase [Solanum lycopersicum]	RecName: Full=9-cis-epoxycarotenoid dioxygenase NCED1, chloroplastic; AltName: Full=PvNCED1; Flags: Precursor	SubName: Full=Chromosome chr19 scaffold_111, whole genome shotgun sequence;	NCED
Solyc02g065050.1	93.4089	39.7986	5.60597	2.38174	0.00945	0.100243	1.23495	up	yes	OK	PREDICTED: aspartic proteinase PCS1-like [Solanum lycopersicum]	RecName: Full=Aspartic proteinase PCS1; AltName: Full=Aspartic protease 38; Short=AtASP38; AltName: Full=Protein EMBRYO DEFECTIVE 24; AltName: Full=Protein PROMOTI	SubName: Full=Chromosome chr13 scaffold_17, whole genome shotgun sequence;	_
Solyc01g005390.2	817.747	349.868	103.717	44.1018	5e-05	0.00182258	1.23374	up	yes	OK	PREDICTED: nudix hydrolase 18, mitochondrial-like [Solanum lycopersicum]	RecName: Full=Nudix hydrolase 18, mitochondrial; Short=AtNUDT18; Flags: Precursor [Arabidopsis thaliana]	hypothetical protein	E3.6.1.52
Solyc05g052550.1	868.483	375.925	317.226	134.924	0.0001	0.00325535	1.23336	up	yes	OK	PREDICTED: zinc finger CCCH domain-containing protein 29-like isoform 1 [Solanum lycopersicum]	RecName: Full=Zinc finger CCCH domain-containing protein 33; Short=OsC3H33 [Oryza sativa Japonica Group]	_	_
Solyc09g010990.2	128.297	54.8091	5.05406	2.15406	0.0039	0.0555281	1.23038	up	yes	OK	PREDICTED: laccase-17-like [Solanum lycopersicum]	RecName: Full=Laccase-17; AltName: Full=Benzenediol:oxygen oxidoreductase 17; AltName: Full=Diphenol oxidase 17; AltName: Full=Urishiol oxidase 17; Flags: Precurso	SubName: Full=Chromosome chr6 scaffold_3, whole genome shotgun sequence;	_
Solyc09g061410.1	326.053	141.146	153.942	65.6859	0.0012	0.0232133	1.22873	up	yes	OK	unknown [Lotus japonicus]	_	_	_
Solyc12g017240.1	681.283	292.851	65.6809	28.0973	0.0002	0.00574367	1.22504	up	yes	OK	xyloglucan endo-transglycosylase precursor [Solanum lycopersicum]	RecName: Full=Probable xyloglucan endotransglucosylase/hydrolase protein 15; Short=At-XTH15; Short=XTH-15; Flags: Precursor [Arabidopsis thaliana]	hypothetical protein	E2.4.1.207
Solyc09g056450.2	1618.6	694.585	69.0184	29.5605	0.00015	0.00455289	1.22331	up	yes	OK	PREDICTED: U-box domain-containing protein 9-like [Solanum lycopersicum]	RecName: Full=U-box domain-containing protein 9; AltName: Full=Plant U-box protein 9 [Arabidopsis thaliana]	hypothetical protein	_
Solyc01g087580.2	71.7403	31.4292	24.1188	10.3422	0.02235	0.174518	1.22162	up	yes	OK	hypothetical protein AMTR_s00025p00239240 [Amborella trichopoda]	_	hypothetical protein	_
Solyc01g107820.2	1860.55	799.784	73.4275	31.5095	5e-05	0.00182258	1.22053	up	yes	OK	PREDICTED: anthocyanin 3'-O-beta-glucosyltransferase [Solanum lycopersicum]	RecName: Full=Scopoletin glucosyltransferase; AltName: Full=Phenylpropanoid:glucosyltransferase 1	_	_
Solyc08g066370.1	33.3133	14.3377	1.15311	0.495495	0.03965	0.247362	1.21859	up	yes	OK	PREDICTED: serine/threonine-protein phosphatase 7 long form homolog [Solanum lycopersicum]	RecName: Full=Serine/threonine-protein phosphatase 7 long form homolog [Arabidopsis thaliana]	_	_
Solyc02g082880.2	1100.2	473.917	38.4219	16.5236	0.0001	0.00325535	1.2174	up	yes	OK	PREDICTED: probable acyl-activating enzyme 2-like [Solanum lycopersicum]	RecName: Full=Probable acyl-activating enzyme 1, peroxisomal; AltName: Full=AMP-binding protein 1; Short=AtAMPBP1 [Arabidopsis thaliana]	acyl:coa ligase acetate-coa synthetase-like protein	_
Solyc12g010440.1	356.3	153.627	17.7054	7.61998	0.0009	0.0185914	1.21633	up	yes	OK	PREDICTED: putative glycerol-3-phosphate transporter 5-like [Solanum lycopersicum]	RecName: Full=Putative glycerol-3-phosphate transporter 5; Short=G-3-P transporter 5; AltName: Full=Glycerol-3-phosphate permease 5; Short=AtG3Pp5; Short=G-3-P pe	SubName: Full=Chromosome undetermined scaffold_155, whole genome shotgun sequence;	SLC37A1_2
Solyc03g095730.2	8213.23	3558.07	1181.67	508.712	0.0002	0.00574367	1.21591	up	yes	OK	PREDICTED: ubiquinol-cytochrome c reductase complex 6.7 kDa protein-like [Solanum lycopersicum]	RecName: Full=Ubiquinol-cytochrome c reductase complex 6.7 kDa protein; Short=CR6 [Solanum tuberosum]	ubiquinol-cytochrome c reductase complex 6.7 kDa protein, putative, expressed	_
Solyc10g006660.2	1138.98	494.889	202.032	86.9953	5e-05	0.00182258	1.21557	up	yes	OK	PREDICTED: calcium-binding protein PBP1-like [Solanum lycopersicum]	RecName: Full=Calcium-binding protein PBP1; AltName: Full=KIC-related protein 2; AltName: Full=PINOID-binding protein 1 [Arabidopsis thaliana]	SubName: Full=Putative uncharacterized protein;	_
Solyc03g122350.2	397.258	171.713	13.9979	6.03986	0.00015	0.00455289	1.21262	up	yes	OK	PREDICTED: flavonoid 3'-monooxygenase-like [Solanum lycopersicum]	RecName: Full=Cytochrome P450 71A1; AltName: Full=ARP-2; AltName: Full=CYPLXXIA1	cytochrome P450	_
Solyc11g007600.1	39.5381	17.1689	1.86816	0.809443	0.0412	0.253309	1.20662	up	yes	OK	PREDICTED: glucomannan 4-beta-mannosyltransferase 9-like [Solanum lycopersicum]	RecName: Full=Glucomannan 4-beta-mannosyltransferase 9; AltName: Full=Cellulose synthase-like protein A9; Short=AtCslA9; AltName: Full=Glucomannan synthase; AltNam	SubName: Full=Putative uncharacterized protein (Chromosome chr13 scaffold_74, whole genome s [...]	CSLA
Solyc07g006140.2	259.502	112.759	9.76129	4.23383	0.0009	0.0185914	1.20511	up	yes	OK	PREDICTED: secologanin synthase-like [Solanum lycopersicum]	RecName: Full=Cytochrome P450 CYP72A219; AltName: Full=Cytochrome P450 CYP72A129 [Panax ginseng]	SubName: Full=Chromosome undetermined scaffold_102, whole genome shotgun sequence;	_
Solyc06g050870.2	2736.38	1212.51	905.834	393.286	5e-05	0.00182258	1.20367	up	yes	OK	hypothetical protein EUGRSUZ_G03116 [Eucalyptus grandis]	_	SubName: Full=Chromosome chr13 scaffold_48, whole genome shotgun sequence;	_
Solyc01g102960.2	76.2692	33.4014	7.24847	3.15836	0.01075	0.109046	1.1985	up	yes	OK	PREDICTED: 22.7 kDa class IV heat shock protein-like [Solanum lycopersicum]	RecName: Full=22.7 kDa class IV heat shock protein; Flags: Precursor	SubName: Full=Chromosome undetermined scaffold_77, whole genome shotgun sequence;	HSP20
Solyc06g075370.2	473.501	207.099	26.6656	11.6294	0.0003	0.00789937	1.1972	up	yes	OK	PREDICTED: dof zinc finger protein DOF2.1-like [Solanum lycopersicum]	RecName: Full=Dof zinc finger protein DOF5.3; Short=AtDOF5.3 [Arabidopsis thaliana]	SubName: Full=Chromosome chr6 scaffold_3, whole genome shotgun sequence;	_
Solyc11g069900.1	816.424	390.03	2971.84	1296.6	5e-05	0.00182258	1.19662	up	yes	OK	PREDICTED: uncharacterized protein LOC102580670 [Solanum tuberosum]	_	_	_
Solyc03g007990.1	138.894	67.8984	978.134	430.359	0.00285	0.0443527	1.18449	up	yes	OK	unnamed protein product [Coffea canephora]	_	_	_
Solyc08g068610.2	390.564	172.287	16.9036	7.43839	0.00045	0.0109525	1.18427	up	yes	OK	aromatic amino acid decarboxylase 1B [Solanum lycopersicum]	RecName: Full=Histidine decarboxylase; Short=HDC; AltName: Full=TOM92 [Solanum lycopersicum]	serine decarboxylase (EC:4.1.1.53)	hdc, HDC
Solyc10g049630.1	615.945	271.83	42.5892	18.7468	0.00045	0.0109525	1.18384	up	yes	OK	PREDICTED: probable protein phosphatase 2C 63-like [Solanum lycopersicum]	RecName: Full=Probable protein phosphatase 2C 63; Short=AtPP2C63 [Arabidopsis thaliana]	SubName: Full=Chromosome chr3 scaffold_117, whole genome shotgun sequence;	_
Solyc02g077840.1	103.017	45.8662	23.937	10.5428	0.00685	0.0807317	1.18298	up	yes	OK	PREDICTED: ethylene-responsive transcription factor 12-like [Solanum lycopersicum]	RecName: Full=Ethylene-responsive transcription factor 12; Short=AtERF12; AltName: Full=Ethylene-responsive element-binding factor 12; Short=EREBP-12 [Arabidopsis	_	_
Solyc03g116890.2	197.137	87.1039	10.4738	4.61582	0.00265	0.0421119	1.18213	up	yes	OK	PREDICTED: probable WRKY transcription factor 40-like [Solanum lycopersicum]	RecName: Full=Probable WRKY transcription factor 40; AltName: Full=WRKY DNA-binding protein 40 [Arabidopsis thaliana]	_	_
Solyc11g010350.1	43.9256	19.4326	2.52031	1.11229	0.044	0.263514	1.18007	up	yes	OK	PREDICTED: probable glucan 1,3-beta-glucosidase A-like [Solanum lycopersicum]	RecName: Full=Glucan 1,3-beta-glucosidase; AltName: Full=Exo-1,3-beta-glucanase; Flags: Precursor [Ogataea angusta]	SubName: Full=Chromosome undetermined scaffold_309, whole genome shotgun sequence;	_
Solyc11g068710.1	337.692	149.941	52.6214	23.225	0.00075	0.0162966	1.17997	up	yes	OK	PREDICTED: F-box protein At2g27310-like [Solanum lycopersicum]	RecName: Full=F-box protein At2g27310 [Arabidopsis thaliana]	_	_
Solyc07g007130.1	766.438	342.178	170.868	75.4285	0.0001	0.00325535	1.1797	up	yes	OK	PREDICTED: uncharacterized protein LOC101250420 [Solanum lycopersicum]	_	SubName: Full=Chromosome undetermined scaffold_155, whole genome shotgun sequence;	_
Solyc01g108250.2	1591.5	704.797	48.9704	21.6565	5e-05	0.00182258	1.17711	up	yes	OK	DEM2 [Solanum lycopersicum]	RecName: Full=Protein CYPRO4	SubName: Full=Chromosome chr18 scaffold_1, whole genome shotgun sequence;	_
Solyc10g083410.1	83.4536	37.7793	39.4067	17.4327	0.0126	0.121249	1.17664	up	yes	OK	PREDICTED: uncharacterized protein LOC101298622 [Fragaria vesca subsp. vesca]	_	SubName: Full=Chromosome chr8 scaffold_23, whole genome shotgun sequence;	_
Solyc11g006710.1	201.69	89.4976	8.53508	3.78013	0.0023	0.0379412	1.17497	up	yes	OK	PREDICTED: cationic amino acid transporter 7, chloroplastic-like [Solanum lycopersicum]	RecName: Full=Cationic amino acid transporter 7, chloroplastic; Flags: Precursor [Arabidopsis thaliana]	SubName: Full=Chromosome undetermined scaffold_100, whole genome shotgun sequence;	_
Solyc09g065760.2	145.511	64.6392	5.25761	2.3316	0.0042	0.058557	1.17309	up	yes	OK	PREDICTED: uncharacterized protein LOC101268222 [Solanum lycopersicum]	_	hypothetical protein	_
Solyc01g005680.2	400.261	178.418	34.0627	15.1248	0.0006	0.0137861	1.17128	up	yes	OK	PREDICTED: cytokinin riboside 5'-monophosphate phosphoribohydrolase LOG8-like [Solanum lycopersicum]	RecName: Full=Cytokinin riboside 5'-monophosphate phosphoribohydrolase LOG8; AltName: Full=LOG family protein At5g11950; AltName: Full=Protein LONELY GUY 8 [Arabido	hypothetical protein	K06966
Solyc09g011910.2	46.2022	20.5752	1.89949	0.843661	0.04055	0.25082	1.17088	up	yes	OK	PREDICTED: uncharacterized protein LOC101258777 [Solanum lycopersicum]	_	_	_
Solyc01g109610.2	146.962	65.4659	10.4442	4.63926	0.0047	0.0629812	1.17074	up	yes	OK	PREDICTED: uncharacterized protein At1g01500-like [Solanum lycopersicum]	RecName: Full=Uncharacterized protein At1g01500 [Arabidopsis thaliana]	hypothetical protein	_
Solyc04g077980.1	2639.14	1179.1	291.052	129.329	5e-05	0.00182258	1.17023	up	yes	OK	C2H2-type zinc finger protein [Solanum lycopersicum]	RecName: Full=Zinc finger protein ZAT10; AltName: Full=Salt-tolerance zinc finger [Arabidopsis thaliana]	_	_
Solyc01g006650.1	245.633	109.507	9.08229	4.04086	0.0009	0.0185914	1.16839	up	yes	OK	EIL1 [Petunia x hybrida]	RecName: Full=ETHYLENE INSENSITIVE 3-like 3 protein [Arabidopsis thaliana]	ethylene-insensitive 3f	EIN3
Solyc03g005570.2	600.413	268.128	35.4537	15.7888	0.00025	0.00690932	1.16703	up	yes	OK	PREDICTED: myb-related protein Myb4-like [Solanum lycopersicum]	RecName: Full=Myb-related protein Myb4; AltName: Full=OsMyb4; AltName: Full=Transcription factor RLTR1 [Oryza sativa Japonica Group]	SubName: Full=Putative uncharacterized protein (Chromosome chr5 scaffold_2, whole genome sho [...]	MYBP
Solyc07g045100.1	328.608	146.664	14.8974	6.63479	0.0007	0.0154577	1.16694	up	yes	OK	PREDICTED: aspartic proteinase nepenthesin-2-like [Solanum lycopersicum]	RecName: Full=Aspartic proteinase CDR1; AltName: Full=Protein CONSTITUTIVE DISEASE RESISTANCE 1; Flags: Precursor [Arabidopsis thaliana]	hypothetical protein	_
Solyc01g005590.2	641.588	291.214	178.984	79.7329	0.0005	0.0118912	1.16658	up	yes	OK	PREDICTED: arabinogalactan peptide 12-like [Solanum tuberosum]	RecName: Full=Arabinogalactan peptide 14; Short=AG-peptide 14; Flags: Precursor [Arabidopsis thaliana]	SubName: Full=Putative uncharacterized protein;	_
Solyc09g010840.1	74.5232	33.3303	5.49449	2.44863	0.01215	0.118361	1.16601	up	yes	OK	phantastica [Solanum AF148934_1 phantastica [Solanum lycopersicum]	RecName: Full=Protein rough sheath 2; AltName: Full=Protein PHANTASTICA; AltName: Full=ZmPHAN [Zea mays]	SubName: Full=Chromosome chr8 scaffold_23, whole genome shotgun sequence;	MYBP
Solyc08g067300.1	235.892	105.535	14.7526	6.57751	0.0011	0.0217922	1.16536	up	yes	OK	PREDICTED: F-box only protein 13-like [Solanum lycopersicum]	RecName: Full=F-box only protein 13 [Arabidopsis thaliana]	f-box family protein	_
Solyc05g052410.1	179.054	80.0608	11.6915	5.21346	0.00265	0.0421119	1.16515	up	yes	OK	PREDICTED: dehydration-responsive element-binding protein 2C-like [Solanum lycopersicum]	RecName: Full=Dehydration-responsive element-binding protein 2A; Short=OsDREB2A [Oryza sativa Japonica Group]	SubName: Full=DRE-binding protein 1;	EREBP
Solyc11g011300.1	48.4405	21.6633	1.74202	0.777347	0.047	0.273273	1.16413	up	yes	OK	PREDICTED: rhamnogalacturonate lyase B-like isoform 1 [Solanum lycopersicum]	_	_	RGL4, rhiE
Solyc01g065510.2	1808.13	810.961	158.061	70.5322	0.0001	0.00325535	1.16413	up	yes	OK	nutrient reservoir, putative [Ricinus communis]	RecName: Full=Leucine-rich repeat extensin-like protein 6; Short=AtLRX6; Short=LRR/EXTENSIN6; AltName: Full=Cell wall hydroxyproline-rich glycoprotein; Flags: Precu	_	_
Solyc10g050980.1	81.5892	39.6758	150.482	67.1823	0.0134	0.126395	1.16344	up	yes	OK	_	_	_	_
Solyc08g065420.2	80.417	36.0159	3.2332	1.44494	0.01435	0.132218	1.16195	up	yes	OK	PREDICTED: LOW QUALITY PROTEIN: homeobox protein ATH1 [Solanum lycopersicum]	RecName: Full=Homeobox protein ATH1 [Arabidopsis thaliana]	hypothetical protein	_
Solyc01g005760.2	40.9576	18.3371	1.0316	0.461053	0.04815	0.277093	1.16188	up	yes	OK	PREDICTED: receptor-like protein 12-like [Solanum lycopersicum]	RecName: Full=Leucine-rich repeat receptor-like protein kinase PEPR1; AltName: Full=Elicitor peptide 1 receptor 1; Short=PEP1 receptor 1; Flags: Precursor [Arabido	_	_
Solyc01g066880.2	434.353	195.886	30.605	13.7643	0.00085	0.0178061	1.15284	up	yes	OK	PREDICTED: uncharacterized protein LOC101253123 [Solanum lycopersicum]	_	SubName: Full=Chromosome chr14 scaffold_27, whole genome shotgun sequence;	_
Solyc06g054300.1	31.5977	14.2852	2.63544	1.18662	0.0482	0.277151	1.15119	up	yes	OK	PREDICTED: probable carboxylesterase 12-like [Solanum lycopersicum]	RecName: Full=2-hydroxyisoflavanone dehydratase; AltName: Full=Carboxylesterase HIDM [Glycyrrhiza echinata]	_	_
Solyc01g066430.2	1449.27	654.524	86.0405	38.7587	0.0001	0.00325535	1.1505	up	yes	OK	PREDICTED: RING-H2 finger protein ATL2-like [Solanum lycopersicum]	RecName: Full=RING-H2 finger protein ATL2; AltName: Full=Protein ARABIDOPSIS TOXICOS EN LEVADURA 2; Short=Protein ATL2 [Arabidopsis thaliana]	hypothetical protein	_
Solyc09g075320.1	142.036	64.4837	22.6293	10.2027	0.0047	0.0629812	1.14924	up	yes	OK	PREDICTED: RING-H2 finger protein ATL2-like [Solanum lycopersicum]	RecName: Full=RING-H2 finger protein ATL2; AltName: Full=Protein ARABIDOPSIS TOXICOS EN LEVADURA 2; Short=Protein ATL2 [Arabidopsis thaliana]	ATL2; protein binding / zinc ion binding; RING-H2 protein induced after exposure to chitin o [...]	_
Solyc04g006960.2	268.687	121.411	8.30945	3.74888	0.0014	0.0261187	1.14829	up	yes	OK	PREDICTED: ABC transporter G family member 21-like [Solanum lycopersicum]	RecName: Full=ABC transporter G family member 21; Short=ABC transporter ABCG.21; Short=AtABCG21; AltName: Full=White-brown complex homolog protein 21; Short=AtWBC	white-brown-complex ABC transporter family	_
Solyc05g051940.2	33.2824	15.0424	1.52854	0.689727	0.04875	0.278875	1.14806	up	yes	OK	PREDICTED: putative metabolite transport protein HI_1104-like [Solanum lycopersicum]	_	SubName: Full=Chromosome chr7 scaffold_294, whole genome shotgun sequence;	_
Solyc06g066770.1	1316.97	596.554	94.9066	42.8618	0.0002	0.00574367	1.14682	up	yes	OK	PREDICTED: F-box/kelch-repeat protein At1g80440-like [Solanum lycopersicum]	RecName: Full=F-box/kelch-repeat protein At1g80440 [Arabidopsis thaliana]	_	_
Solyc01g108910.2	1031.41	468.83	94.9136	42.9358	0.0002	0.00574367	1.14443	up	yes	OK	PREDICTED: uncharacterized protein LOC101255248 [Solanum lycopersicum]	_	SubName: Full=Putative uncharacterized protein;	_
Solyc02g080830.1	83.5411	37.9397	5.20928	2.35956	0.0166	0.145291	1.14257	up	yes	OK	PREDICTED: probable F-box protein At4g22030-like [Solanum lycopersicum]	RecName: Full=Probable F-box protein At4g22030 [Arabidopsis thaliana]	SubName: Full=Chromosome undetermined scaffold_567, whole genome shotgun sequence;	_
Solyc05g009720.2	1235.29	561.936	73.3166	33.2155	0.0002	0.00574367	1.14228	up	yes	OK	PREDICTED: uncharacterized protein LOC101263023 [Solanum lycopersicum]	_	hypothetical protein	_
Solyc06g051260.2	66.5932	30.2862	5.27285	2.38904	0.01525	0.137565	1.14215	up	yes	OK	PREDICTED: transcription factor bHLH51-like [Solanum lycopersicum]	RecName: Full=Transcription factor bHLH51; AltName: Full=Basic helix-loop-helix protein 51; Short=AtbHLH51; Short=bHLH 51; AltName: Full=Transcription factor EN 57	_	_
Solyc02g082050.2	47.0543	21.3908	0.829529	0.376766	0.0297	0.207458	1.13862	up	yes	OK	PREDICTED: TMV resistance protein N-like [Solanum lycopersicum]	RecName: Full=TMV resistance protein N [Nicotiana glutinosa]	_	_
Solyc03g006260.2	65.7271	29.9218	2.16922	0.98589	0.03035	0.210117	1.13768	up	yes	OK	PREDICTED: uncharacterized protein LOC102593213 [Solanum tuberosum]	_	_	_
Solyc12g013650.1	517.253	236.775	90.0538	40.9323	0.0002	0.00574367	1.13755	up	yes	OK	PREDICTED: uncharacterized protein LOC101247189 [Solanum lycopersicum]	_	SubName: Full=Putative uncharacterized protein;	_
Solyc10g007280.2	203.03	92.4962	9.3188	4.23704	0.00305	0.0464913	1.13709	up	yes	OK	PREDICTED: probable mitochondrial chaperone BCS1-A-like [Solanum lycopersicum]	RecName: Full=Mitochondrial chaperone BCS1 [Saccharomyces cerevisiae S288c]	SubName: Full=Chromosome chr9 scaffold_49, whole genome shotgun sequence;	BCS1
Solyc06g082080.2	360.07	165.055	19.7276	9.0195	0.001	0.0201958	1.1291	up	yes	OK	PREDICTED: probable protein phosphatase 2C 25-like [Solanum lycopersicum]	RecName: Full=Probable protein phosphatase 2C 2; Short=AtPP2C02; AltName: Full=Protein phosphatase AP2C2 [Arabidopsis thaliana]	hypothetical protein	PPM1L, PP2CE
Solyc09g008190.2	378.663	173.935	37.2591	17.0417	0.00095	0.0193741	1.12852	up	yes	OK	PREDICTED: uncharacterized protein LOC101262949 isoform 1 [Solanum lycopersicum]	RecName: Full=Acylphosphatase; AltName: Full=Acylphosphate phosphohydrolase [Sphingomonas wittichii RW1]	SubName: Full=Chromosome chr8 scaffold_29, whole genome shotgun sequence;	acyP
Solyc08g062680.1	644.394	298.069	145.168	66.4394	0.0347	0.228255	1.12761	up	yes	OK	PREDICTED: uncharacterized protein LOC101251309 [Solanum lycopersicum]	_	_	_
Solyc02g092150.2	243.533	111.976	10.0095	4.59286	0.0017	0.0303979	1.12391	up	yes	OK	PREDICTED: uncharacterized protein LOC101266885 [Solanum lycopersicum]	_	hypothetical protein	_
Solyc01g107690.2	126.177	58.0126	4.59642	2.10959	0.00585	0.072694	1.12355	up	yes	OK	PREDICTED: ATP-dependent Clp protease ATP-binding subunit ClpX-like [Solanum lycopersicum]	RecName: Full=ATP-dependent Clp protease ATP-binding subunit ClpX [Anaplasma phagocytophilum str. HZ]	_	clpX, CLPX
Solyc07g018290.2	163.094	75.0387	8.16414	3.74708	0.00325	0.0487656	1.12353	up	yes	OK	PREDICTED: AP2-like ethylene-responsive transcription factor AIL5-like [Solanum lycopersicum]	RecName: Full=AP2-like ethylene-responsive transcription factor AIL5; AltName: Full=Protein AINTEGUMENTA-LIKE 5 [Arabidopsis thaliana]	_	OVM, ANT
Solyc12g005880.1	77.6865	35.848	5.13262	2.36075	0.019	0.158156	1.12045	up	yes	OK	PREDICTED: probable beta-1,3-galactosyltransferase 2-like isoform 1 [Solanum lycopersicum]	RecName: Full=Probable beta-1,3-galactosyltransferase 3 [Arabidopsis thaliana]	SubName: Full=Chromosome chr12 scaffold_36, whole genome shotgun sequence;	_
Solyc10g085090.1	359.472	165.892	16.0363	7.38286	0.0007	0.0154577	1.11909	up	yes	OK	PREDICTED: laccase-4-like [Solanum lycopersicum]	RecName: Full=Laccase-4; AltName: Full=Benzenediol:oxygen oxidoreductase 4; AltName: Full=Diphenol oxidase 4; AltName: Full=Protein IRREGULAR XYLEM 12; AltName: Ful	SubName: Full=Laccase; EC=1.10.3.2; Flags: Fragment;	_
Solyc07g063930.2	84.144	38.9099	4.01037	1.85058	0.02095	0.167377	1.11576	up	yes	OK	PREDICTED: organic cation/carnitine transporter 4-like [Solanum lycopersicum]	RecName: Full=Organic cation/carnitine transporter 4; Short=AtOCT4 [Arabidopsis thaliana]	hypothetical protein	SLC22A4_5, OCTN
Solyc02g089660.1	128.929	64.8261	271.054	125.204	0.00695	0.0815407	1.1143	up	yes	OK	hypothetical protein JCGZ_25652 [Jatropha curcas]	_	MIR414 (MICRORNA 414); Potential miRNA (MIR414)	_
Solyc02g089500.2	176.565	82.2262	32.4698	15.0021	0.0055	0.0698469	1.11393	up	yes	OK	CONSTANS 2 [Solanum lycopersicum]	RecName: Full=Zinc finger protein CONSTANS-LIKE 1 [Arabidopsis thaliana]	_	_
Solyc10g006800.2	243.07	112.507	8.16819	3.77522	0.00215	0.0362428	1.11346	up	yes	OK	PREDICTED: cyclic nucleotide-gated ion channel 4-like [Solanum lycopersicum]	RecName: Full=Cyclic nucleotide-gated ion channel 4; Short=AtCNGC4; AltName: Full=Cyclic nucleotide- and calmodulin-regulated ion channel 4; Short=AtHLM1 [Arabidop	SubName: Full=Chromosome chr19 scaffold_4, whole genome shotgun sequence;	_
Solyc06g072870.1	86.6099	40.1605	4.46343	2.06378	0.01965	0.161201	1.11286	up	yes	OK	PREDICTED: UDP-glycosyltransferase 73C3-like [Solanum lycopersicum]	RecName: Full=UDP-glycosyltransferase 73C3 [Arabidopsis thaliana]	SubName: Full=Chromosome chr8 scaffold_106, whole genome shotgun sequence;	UGT73C
Solyc08g067670.2	1106.18	514.414	152.559	70.569	0.0006	0.0137861	1.11226	up	yes	OK	_	_	_	_
Solyc06g073570.2	833.728	386.972	34.3045	15.8877	0.0002	0.00574367	1.11049	up	yes	OK	PREDICTED: cytochrome P450 82C2-like [Solanum lycopersicum]	RecName: Full=Cytochrome P450 82C2 [Arabidopsis thaliana]	_	_
Solyc05g041540.2	97.3084	45.1743	3.87922	1.79681	0.019	0.158156	1.11033	up	yes	OK	PREDICTED: serine carboxypeptidase-like 48-like [Solanum lycopersicum]	RecName: Full=Serine carboxypeptidase-like 48; Flags: Precursor [Arabidopsis thaliana]	hypothetical protein	SCPL-IV
Solyc09g091600.2	592.847	276.317	42.0843	19.5255	0.00065	0.0146069	1.10792	up	yes	OK	PREDICTED: uncharacterized protein LOC101258787 [Solanum lycopersicum]	_	hypothetical protein	_
Solyc06g035760.2	2905.05	1350.26	127.798	59.2937	0.0002	0.00574367	1.10791	up	yes	OK	PREDICTED: (S)-N-methylcoclaurine 3'-hydroxylase isozyme 2-like [Solanum lycopersicum]	RecName: Full=Probable (S)-N-methylcoclaurine 3'-hydroxylase isozyme 2; AltName: Full=Cytochrome P450 80B2	_	_
Solyc07g008120.2	758.507	354.379	143.351	66.5247	0.0005	0.0118912	1.10759	up	yes	OK	dicyanin precursor [Solanum AF243180_1 dicyanin [Solanum lycopersicum]	_	SubName: Full=Chromosome chr11 scaffold_13, whole genome shotgun sequence;	_
Solyc09g072880.2	317.282	147.463	7.54636	3.504	0.00185	0.0325576	1.10678	up	yes	OK	PREDICTED: protein FLUORESCENT IN BLUE LIGHT, chloroplastic-like [Solanum lycopersicum]	RecName: Full=Protein FLUORESCENT IN BLUE LIGHT, chloroplastic; Flags: Precursor [Arabidopsis thaliana]	hypothetical protein	_
Solyc04g006990.2	73.9781	34.5966	6.96174	3.23499	0.0281	0.200891	1.10569	up	yes	OK	PREDICTED: transcription factor bHLH30-like [Solanum lycopersicum]	RecName: Full=Transcription factor AIG1; Short=AtAIG1; AltName: Full=Basic helix-loop-helix protein 32; Short=AtbHLH32; Short=bHLH 32; AltName: Full=Protein TARGET	SubName: Full=Chromosome chr1 scaffold_5, whole genome shotgun sequence;	_
Solyc09g090130.2	1267.89	591.391	89.6233	41.6672	0.00035	0.00894054	1.10496	up	yes	OK	PREDICTED: myb-related protein Myb4-like [Solanum lycopersicum]	RecName: Full=Myb-related protein Myb4; AltName: Full=OsMyb4; AltName: Full=Transcription factor RLTR1 [Oryza sativa Japonica Group]	SubName: Full=Chromosome chr7 scaffold_44, whole genome shotgun sequence;	MYBP
Solyc01g008050.2	97.1066	45.2579	5.12298	2.38218	0.0103	0.105998	1.1047	up	yes	OK	PREDICTED: uncharacterized protein LOC101248701 isoform 1 [Solanum lycopersicum]	RecName: Full=Protein ALTERED XYLOGLUCAN 4; AltName: Full=Protein trichome birefringence-like 27 [Arabidopsis thaliana]	_	_
Solyc06g075480.2	150.242	70.1807	5.44647	2.53993	0.0083	0.0919023	1.10053	up	yes	OK	PREDICTED: nitrate excretion transporter 1-like [Solanum lycopersicum]	RecName: Full=Protein NRT1/ PTR FAMILY 2.7; Short=AtNPF2.7; AltName: Full=Nitrate excretion transporter 1 [Arabidopsis thaliana]	_	SLC15A3_4, PHT
Solyc02g032800.1	484.382	227.65	68.7926	32.0912	0.00085	0.0178061	1.10008	up	yes	OK	PREDICTED: uncharacterized protein LOC101255844 [Solanum lycopersicum]	_	SubName: Full=Chromosome chr10 scaffold_282, whole genome shotgun sequence;	_
Solyc06g075690.2	80.0968	37.4852	3.52838	1.64748	0.0203	0.164224	1.09874	up	yes	OK	auxin-regulated protein [Solanum lycopersicum]	RecName: Full=Protein UPSTREAM OF FLC [Arabidopsis thaliana]	hypothetical protein	_
Solyc03g121620.1	3645.24	1715.07	388.544	182.002	0.0005	0.0118912	1.09412	up	yes	OK	PREDICTED: uncharacterized protein LOC101266204 [Solanum lycopersicum]	_	_	_
Solyc07g063870.2	2084	978.564	114.37	53.5747	0.00165	0.0297167	1.09408	up	yes	OK	PREDICTED: uncharacterized protein LOC101263228 [Solanum lycopersicum]	_	_	_
Solyc02g092050.2	125.566	58.9256	3.99651	1.87218	0.0063	0.0766079	1.09402	up	yes	OK	PREDICTED: AP2-like ethylene-responsive transcription factor ANT-like [Solanum lycopersicum]	RecName: Full=AP2-like ethylene-responsive transcription factor ANT; AltName: Full=Complementing a protein kinase C mutant protein 1; AltName: Full=Protein AINTEGUME	AP2 domain-containing transcription factor	OVM, ANT
Solyc02g070020.1	612.162	287.433	32.3725	15.1656	0.00055	0.0128501	1.09397	up	yes	OK	PREDICTED: UDP-glycosyltransferase 91C1-like [Solanum lycopersicum]	RecName: Full=UDP-glycosyltransferase 91A1 [Arabidopsis thaliana]	_	_
Solyc01g086730.2	64.9813	30.5289	3.24308	1.52015	0.02115	0.168393	1.09315	up	yes	OK	PREDICTED: uncharacterized protein LOC101262352 [Solanum lycopersicum]	_	_	_
Solyc01g095140.2	176.18	83.1661	21.6478	10.1545	0.0043	0.0593545	1.0921	up	yes	OK	ethylene-responsive late embryogenesis-like protein [Solanum lycopersicum]	RecName: Full=Desiccation protectant protein Lea14 homolog	hypothetical protein	_
Solyc05g015420.2	2950.92	1387.32	142.722	66.9493	0.0002	0.00574367	1.09207	up	yes	OK	PREDICTED: F-box protein At1g67340-like [Solanum lycopersicum]	RecName: Full=F-box protein At1g67340 [Arabidopsis thaliana]	hypothetical protein	_
Solyc05g005650.1	120.648	57.0721	24.0314	11.2825	0.0112	0.111937	1.09083	up	yes	OK	PREDICTED: methyl-CpG-binding domain-containing protein 9-like [Solanum lycopersicum]	_	_	_
Solyc05g051400.2	320.291	150.734	20.9729	9.85015	0.0038	0.0545649	1.09031	up	yes	OK	PREDICTED: mitochondrial uncoupling protein 4-like [Solanum lycopersicum]	RecName: Full=Mitochondrial uncoupling protein 5; Short=AtPUMP5; AltName: Full=Mitochondrial dicarboxylate carrier 1 [Arabidopsis thaliana]	hypothetical protein	SLC25A11, OGC
Solyc12g087870.1	180.334	85.0345	13.4771	6.33128	0.00485	0.0643693	1.08994	up	yes	OK	PREDICTED: purine permease 3-like [Solanum lycopersicum]	RecName: Full=Purine permease 3; Short=AtPUP3 [Arabidopsis thaliana]	SubName: Full=Chromosome chr18 scaffold_1, whole genome shotgun sequence;	_
Solyc04g005670.1	1251.39	589.716	80.5238	37.8436	0.0002	0.00574367	1.08937	up	yes	OK	PREDICTED: F-box/kelch-repeat protein SKIP11-like isoform 1 [Solanum lycopersicum]	RecName: Full=F-box/kelch-repeat protein SKIP11; AltName: Full=SKP1-interacting partner 11 [Arabidopsis thaliana]	SubName: Full=Chromosome chr1 scaffold_84, whole genome shotgun sequence;	_
Solyc12g044950.1	2817.41	1330.46	243.185	114.384	0.0002	0.00574367	1.08817	up	yes	OK	lipid desaturase-like protein [Solanum lycopersicum]	RecName: Full=Omega-6 fatty acid desaturase, endoplasmic reticulum; AltName: Full=Delta(12) desaturase [Arabidopsis thaliana]	_	FAD2
Solyc05g054740.2	1038.04	489.373	30.3458	14.2875	0.0003	0.00789937	1.08674	up	yes	OK	probable sulfate transporter 4.2-like [Solanum lycopersicum]	RecName: Full=Probable sulfate transporter 4.2 [Arabidopsis thaliana]	SubName: Full=Chromosome chr13 scaffold_48, whole genome shotgun sequence;	SULTR4
Solyc02g077240.2	11162.2	5264.36	369.706	174.096	0.0016	0.0290763	1.0865	up	yes	OK	PREDICTED: pyruvate decarboxylase isozyme 1-like [Solanum lycopersicum]	RecName: Full=Pyruvate decarboxylase 1; Short=PDC [Pisum sativum]	pyruvate decarboxylase (EC:4.1.1.1)	E4.1.1.1, pdc
Solyc07g007510.2	2244.83	1060.78	160.775	75.7271	0.00035	0.00894054	1.08616	up	yes	OK	PREDICTED: uncharacterized protein LOC101258167 [Solanum lycopersicum]	RecName: Full=Triphosphate tunel metalloenzyme 3; AltName: Full=Adenosinetriphosphatase; Short=ATPase; AltName: Full=Triphosphatase; Short=PPPase [Arabidopsis thali	SubName: Full=Chromosome chr11 scaffold_170, whole genome shotgun sequence;	_
Solyc07g045180.2	57.7792	27.2875	3.05049	1.43723	0.03695	0.237498	1.08575	up	yes	OK	PREDICTED: zinc finger protein CONSTANS-LIKE 10-like [Solanum lycopersicum]	RecName: Full=Zinc finger protein CONSTANS-LIKE 10 [Arabidopsis thaliana]	SubName: Full=Chromosome undetermined scaffold_648, whole genome shotgun sequence;	_
Solyc05g009550.2	917.684	434.676	36.4754	17.2487	0.0003	0.00789937	1.08044	up	yes	OK	PREDICTED: uncharacterized protein LOC101258366 [Solanum lycopersicum]	_	SubName: Full=Chromosome chr1 scaffold_5, whole genome shotgun sequence;	_
Solyc03g113920.2	327.795	155.327	10.8241	5.12285	0.0016	0.0290763	1.07923	up	yes	OK	PREDICTED: uncharacterized protein LOC101256576 [Solanum lycopersicum]	_	hypothetical protein	_
Solyc03g005450.2	396.9	188.297	11.9209	5.64708	0.00085	0.0178061	1.07792	up	yes	OK	PREDICTED: cellulose synthase-like protein G2-like [Solanum lycopersicum]	RecName: Full=Cellulose synthase-like protein G1; Short=AtCslG1 [Arabidopsis thaliana]	_	_
Solyc10g009060.1	365.503	173.847	30.8296	14.6142	0.00175	0.0311047	1.07695	up	yes	OK	PREDICTED: probable serine/threonine-protein kinase WNK4-like [Solanum lycopersicum]	RecName: Full=Probable serine/threonine-protein kinase WNK6; Short=AtWNK6; AltName: Full=Protein kinase with no lysine 6 [Arabidopsis thaliana]	SubName: Full=Putative uncharacterized protein (Chromosome chr10 scaffold_179, whole genome [...]	WNK, PRKWNK
Solyc09g091200.2	142.196	67.7759	9.09515	4.3224	0.00925	0.0988097	1.07326	up	yes	OK	PREDICTED: probable serine incorporator-like [Solanum lycopersicum]	_	SubName: Full=Chromosome chr5 scaffold_2, whole genome shotgun sequence;	_
Solyc00g082550.1	217.551	104.239	43.7352	20.7853	0.00485	0.0643693	1.07323	up	yes	OK	hypothetical protein Y032_0032g2570 [Ancylostoma ceylanicum]	_	_	_
Solyc08g005580.2	101.498	48.3545	3.23827	1.54015	0.0124	0.119898	1.07215	up	yes	OK	PREDICTED: ABC transporter G family member 14-like [Solanum lycopersicum]	RecName: Full=ABC transporter G family member 14; Short=ABC transporter ABCG.14; Short=AtABCG14; AltName: Full=White-brown complex homolog protein 14; Short=AtWBC1	white-brown-complex ABC transporter family	_
Solyc01g066770.2	50.871	24.3559	2.72915	1.30363	0.0421	0.256442	1.06592	up	yes	OK	PREDICTED: chaperone protein dnaJ 49-like [Solanum lycopersicum]	RecName: Full=Chaperone protein dnaJ 49; Short=AtDjC49; Short=AtJ49 [Arabidopsis thaliana]	SubName: Full=Chromosome chr5 scaffold_64, whole genome shotgun sequence;	DNAJB12
Solyc01g057000.2	76.9456	36.8678	3.74239	1.78792	0.0195	0.160562	1.06568	up	yes	OK	PREDICTED: universal stress protein A-like protein-like isoform 1 [Solanum lycopersicum]	RecName: Full=Universal stress protein Sll1388; Short=USP Sll1388 [Synechocystis sp. PCC 6803 substr. Kazusa]	SubName: Full=Chromosome chr8 scaffold_41, whole genome shotgun sequence;	_
Solyc06g074730.2	130.953	62.65	2.7808	1.32916	0.0077	0.0874624	1.06499	up	yes	OK	uncharacterized protein LOC101244672 [Solanum lycopersicum]	RecName: Full=Protein argonaute MEL1; AltName: Full=Protein MEIOSIS ARRESTED AT LEPTOTENE 1; Short=OsMEL1 [Oryza sativa Japonica Group]	_	ELF2C, AGO
Solyc00g206460.1	1024.38	492.419	115.248	55.1298	0.0003	0.00789937	1.06384	up	yes	OK	PREDICTED: uncharacterized protein LOC101268088, partial [Solanum lycopersicum]	RecName: Full=Retrovirus-related Pol polyprotein from transposon gypsy; Includes: RecName: Full=Reverse transcriptase; Includes: RecName: Full=Endonuclease	SubName: Full=Putative uncharacterized protein;	_
Solyc08g008280.2	199.046	95.5026	9.84717	4.71072	0.005	0.0655377	1.06376	up	yes	OK	PREDICTED: probable WRKY transcription factor 53-like [Solanum lycopersicum]	RecName: Full=Probable WRKY transcription factor 53; AltName: Full=WRKY DNA-binding protein 53 [Arabidopsis thaliana]	_	_
Solyc10g076940.1	230.093	110.409	11.2821	5.40296	0.00335	0.0499061	1.06221	up	yes	OK	PREDICTED: probable peptide/nitrate transporter At3g43790-like [Solanum lycopersicum]	RecName: Full=Protein ZINC INDUCED FACILITATOR 1 [Arabidopsis thaliana]	SubName: Full=Chromosome undetermined scaffold_71, whole genome shotgun sequence;	_
Solyc10g006130.1	2473.22	1190.74	338.081	161.918	0.0002	0.00574367	1.06211	up	yes	OK	PREDICTED: ethylene-responsive transcription factor 3-like [Solanum lycopersicum]	RecName: Full=Ethylene-responsive transcription factor 3; AltName: Full=Ethylene-responsive element-binding factor 3 homolog; AltName: Full=Ethylene-responsive elem	_	EREBP
Solyc08g007980.2	116.313	56.0647	12.981	6.21709	0.0147	0.134352	1.06209	up	yes	OK	PREDICTED: protein LURP-one-related 4-like [Solanum lycopersicum]	RecName: Full=Protein LURP-one-related 11 [Arabidopsis thaliana]	_	_
Solyc04g064900.1	5.15352	0	2.0879	0	0.0002	0.00574367	1.06205	up	yes	OK	PREDICTED: endoglucanase 21-like [Solanum lycopersicum]	RecName: Full=Endoglucanase 9; AltName: Full=Endo-1,4-beta glucanase 9; AltName: Full=OsCel9D; AltName: Full=OsGLU1 [Oryza sativa Japonica Group]	_	_
Solyc12g011300.1	340.383	164.579	46.8325	22.433	0.0034	0.0504703	1.06189	up	yes	OK	PREDICTED: probable glutathione S-transferase-like [Solanum lycopersicum]	RecName: Full=Probable glutathione S-transferase; AltName: Full=Auxin-induced protein PCNT107	SubName: Full=Chromosome undetermined scaffold_175, whole genome shotgun sequence;	GST, gst
Solyc07g062260.2	80.7665	38.8276	5.27805	2.52996	0.02465	0.185626	1.06089	up	yes	OK	PREDICTED: BES1/BZR1 homolog protein 4-like [Solanum lycopersicum]	RecName: Full=BES1/BZR1 homolog protein 4 [Arabidopsis thaliana]	brassinosteroid signalling positive regulator-related; brassinosteroid signalling positive r [...]	_
Solyc03g122340.2	308.57	148.154	7.07667	3.3936	0.00235	0.038552	1.06025	up	yes	OK	PREDICTED: linoleate 13S-lipoxygenase 3-1, chloroplastic [Solanum lycopersicum]	RecName: Full=Linoleate 13S-lipoxygenase 3-1, chloroplastic; Flags: Precursor [Solanum tuberosum]	lipoxygenase (EC:1.13.11.12); Plant lipoxygenase may be involved in a number of diverse aspe [...]	LOX2S
Solyc05g012370.2	202.538	97.4848	10.618	5.09648	0.003	0.0458973	1.05894	up	yes	OK	PREDICTED: uncharacterized hydrolase YugF-like [Solanum lycopersicum]	_	hypothetical protein	_
Solyc06g076140.2	12882.9	6237.16	2285.97	1098.1	0.0015	0.0275803	1.0578	up	yes	OK	metallothionein-like protein type 2 [Solanum lycopersicum]	RecName: Full=Metallothionein-like protein type 2 [Solanum lycopersicum]	_	_
Solyc03g026230.1	848.093	408.845	40.2519	19.3676	0.0008	0.0170622	1.05541	up	yes	OK	PREDICTED: multidrug and toxin extrusion protein 2-like [Solanum lycopersicum]	RecName: Full=MATE efflux family protein LAL5; AltName: Full=Protein DTX18; AltName: Full=Protein LIKE ALF5 [Arabidopsis thaliana]	SubName: Full=Chromosome chr16 scaffold_189, whole genome shotgun sequence;	TC.MATE, SLC47A, norM, mdtK, dinF
Solyc01g087980.2	1064.61	515.188	70.55	34.0082	0.0004	0.00996885	1.05276	up	yes	OK	Uncharacterized protein TCM_005819 [Theobroma cacao]	_	_	_
Solyc10g074920.1	2264.04	1096.65	128.909	62.2803	0.00025	0.00690932	1.04951	up	yes	OK	PREDICTED: mannan endo-1,4-beta-mannosidase 6-like [Solanum lycopersicum]	RecName: Full=Mannan endo-1,4-beta-mannosidase 6; AltName: Full=Beta-mannanase 6; AltName: Full=Endo-beta-1,4-mannanase 6; Short=AtMAN6; Flags: Precursor [Arabidops	hypothetical protein	_
Solyc07g007590.1	703.675	341.298	49.1196	23.7438	0.0008	0.0170622	1.04875	up	yes	OK	PREDICTED: arogenate dehydrogenase 2, chloroplastic-like [Solanum lycopersicum]	RecName: Full=Arogenate dehydrogenase 2, chloroplastic; AltName: Full=TyrAAT2; Flags: Precursor [Arabidopsis thaliana]	arogenate dehydrogenase (EC:1.3.1.43)	TYRAAT
Solyc09g008380.2	767.191	371.874	39.9106	19.2999	0.00065	0.0146069	1.04818	up	yes	OK	PREDICTED: probable pectate lyase 12-like [Solanum lycopersicum]	RecName: Full=Probable pectate lyase 12; Flags: Precursor [Arabidopsis thaliana]	annotation not avaliable	E4.2.2.2, pel
Solyc03g093560.1	4648.74	2258.13	556.751	269.267	0.0005	0.0118912	1.04799	up	yes	OK	ethylene response factor 5 [Solanum lycopersicum]	RecName: Full=Ethylene-responsive transcription factor 5; AltName: Full=Ethylene-responsive element-binding factor 4; Short=EREBP-4; AltName: Full=Ethylene-responsi	_	EREBP
Solyc08g028780.1	142.541	69.1659	11.2978	5.46443	0.01115	0.111706	1.0479	up	yes	OK	PREDICTED: uncharacterized protein LOC101262938 [Solanum lycopersicum]	_	SubName: Full=Chromosome chr4 scaffold_6, whole genome shotgun sequence;	_
Solyc08g014330.2	1633.62	791.588	43.1777	20.8958	0.0002	0.00574367	1.04707	up	yes	OK	PREDICTED: copper methylamine oxidase-like [Solanum lycopersicum]	RecName: Full=Histamine oxidase; AltName: Full=Copper amine oxidase	SubName: Full=Chromosome undetermined scaffold_235, whole genome shotgun sequence;	AOC3, AOC2, tynA
Solyc06g053980.2	101.637	49.3789	6.42952	3.11512	0.01565	0.139899	1.04542	up	yes	OK	PREDICTED: chlorophyllase-2, chloroplastic-like [Solanum lycopersicum]	RecName: Full=Chlorophyllase-2, chloroplastic; Short=AtCLH2; AltName: Full=Chlorophyll-chlorophyllido hydrolase 2; Short=Chlase 2; Flags: Precursor [Arabidopsis tha	SubName: Full=Chromosome chr5 scaffold_2, whole genome shotgun sequence;	E3.1.1.14
Solyc06g034040.1	95.3885	46.6863	23.9028	11.5813	0.01565	0.139899	1.04538	up	yes	OK	PREDICTED: oleosin 1-like [Solanum lycopersicum]	RecName: Full=Oleosin 1	RecName: Full=Oleosin;; May have a structural role to stabilize the lipid body during desicc [...]	_
Solyc06g074620.2	289.196	140.735	23.3591	11.3181	0.0024	0.0391561	1.04535	up	yes	OK	PREDICTED: uncharacterized protein LOC101246727 [Solanum lycopersicum]	_	_	_
Solyc06g076270.2	53.5029	25.9853	1.58696	0.76974	0.04535	0.26805	1.04382	up	yes	OK	PREDICTED: telomere repeat-binding protein 5-like isoform 1 [Solanum lycopersicum]	RecName: Full=Telomere repeat-binding protein 4; AltName: Full=H-protein promoter binding factor-1; Short=AtTBP1; AltName: Full=Telomeric DNA-binding protein 1 [Ara	_	_
Solyc02g080060.1	44.9414	21.8796	3.23859	1.57141	0.046	0.269948	1.04331	up	yes	OK	putative receptor-like serine-threonine protein kinase [Solanum tuberosum]	RecName: Full=Cysteine-rich receptor-like protein kinase 10; Short=Cysteine-rich RLK10; AltName: Full=Receptor-like protein kinase 4; Flags: Precursor [Arabidopsi	_	_
Solyc01g110430.2	6090.85	2959.25	176.355	85.5752	0.00295	0.0454106	1.04322	up	yes	OK	Hop-interacting protein THI107 [Solanum lycopersicum]	RecName: Full=Arginine decarboxylase; Short=ADC; Short=ARGDC [Solanum lycopersicum]	RecName: Full=Arginine decarboxylase; EC=4.1.1.19;	E4.1.1.19
Solyc04g077210.2	587.361	285.682	26.5207	12.8777	0.00165	0.0297167	1.04224	up	yes	OK	homeotic protein knotted-1 [Solanum lycopersicum]	RecName: Full=Homeotic protein knotted-1; Short=TKN1	SubName: Full=Chromosome chr18 scaffold_1, whole genome shotgun sequence;	_
Solyc05g054780.1	1151.91	563.657	154.62	75.115	0.00065	0.0146069	1.04155	up	yes	OK	PREDICTED: uncharacterized protein LOC101256879 [Solanum lycopersicum]	RecName: Full=Dirigent protein 9; Short=AtDIR9; Flags: Precursor [Arabidopsis thaliana]	SubName: Full=Chromosome chr13 scaffold_48, whole genome shotgun sequence;	_
Solyc03g043740.2	518.169	253.686	59.0014	28.7193	0.002	0.034364	1.03873	up	yes	OK	PREDICTED: uncharacterized protein At5g65660-like [Solanum lycopersicum]	RecName: Full=Uncharacterized protein At5g65660 [Arabidopsis thaliana]	_	_
Solyc01g099910.2	168.884	82.5342	11.3598	5.53533	0.00635	0.0769759	1.0372	up	yes	OK	PREDICTED: bifunctional epoxide hydrolase 2-like [Solanum lycopersicum]	RecName: Full=Bifunctional epoxide hydrolase 2; Includes: RecName: Full=Cytosolic epoxide hydrolase 2; Short=CEH; AltName: Full=Epoxide hydratase; AltName: Full=Sol	SubName: Full=Chromosome chr14 scaffold_27, whole genome shotgun sequence;	_
Solyc02g077420.2	1260.28	616.375	66.6914	32.5361	0.00055	0.0128501	1.03546	up	yes	OK	PREDICTED: phospholipase A1-II 1-like isoform 1 [Solanum lycopersicum]	RecName: Full=Phospholipase A1-II 1 [Oryza sativa Indica Group]	SubName: Full=Chromosome chr10 scaffold_81, whole genome shotgun sequence;	_
Solyc12g089220.1	76.432	37.41	6.59656	3.21841	0.02735	0.197795	1.03537	up	yes	OK	PREDICTED: bifunctional nuclease 1-like [Solanum lycopersicum]	RecName: Full=Bifunctional nuclease 1; Short=AtBBD1 [Arabidopsis thaliana]	hypothetical protein	_
Solyc07g040710.2	170.022	83.3704	7.56967	3.70321	0.0063	0.0766079	1.03145	up	yes	OK	PREDICTED: uncharacterized protein LOC101265748 [Solanum lycopersicum]	_	hypothetical protein	_
Solyc02g067700.1	66.8117	33.0284	13.321	6.51923	0.04285	0.25934	1.03093	up	yes	OK	PREDICTED: RING-H2 finger protein ATL3-like [Solanum lycopersicum]	RecName: Full=RING-H2 finger protein ATL3 [Arabidopsis thaliana]	SubName: Full=Chromosome chr17 scaffold_12, whole genome shotgun sequence;	_
Solyc10g076570.1	130.731	64.2934	8.17488	4.00791	0.00995	0.103557	1.02835	up	yes	OK	PREDICTED: uncharacterized protein LOC101247477 [Solanum lycopersicum]	RecName: Full=Protein trichome birefringence-like 3 [Arabidopsis thaliana]	SubName: Full=Chromosome chr8 scaffold_99, whole genome shotgun sequence;	_
Solyc02g080880.2	687.657	337.74	24.5151	12.02	0.00105	0.0209748	1.02823	up	yes	OK	PREDICTED: aspartic proteinase-like [Solanum lycopersicum]	RecName: Full=Aspartic proteinase; Flags: Precursor [Cucurbita pepo]	hypothetical protein	E3.4.23.40
Solyc06g036170.1	1332.36	654.629	54.9189	26.9331	0.00045	0.0109525	1.02792	up	yes	OK	PREDICTED: GRAS9 protein [Solanum lycopersicum]	RecName: Full=Scarecrow-like protein 8; Short=AtSCL8; AltName: Full=GRAS family protein 30; Short=AtGRAS-30 [Arabidopsis thaliana]	SubName: Full=Chromosome undetermined scaffold_91, whole genome shotgun sequence;	_
Solyc05g015470.1	89.5512	45.4671	50.872	24.985	0.0219	0.172233	1.02581	up	yes	OK	PREDICTED: uncharacterized protein LOC101243890 [Solanum lycopersicum]	_	hypothetical protein	_
Solyc09g008000.2	48.2414	23.7186	0.897586	0.440899	0.0495	0.281232	1.0256	up	yes	OK	PREDICTED: putative white-brown complex homolog protein 30-like [Solanum lycopersicum]	RecName: Full=ABC transporter G family member 28; Short=ABC transporter ABCG.28; Short=AtABCG28; AltName: Full=Putative white-brown complex homolog protein 29; Sho	white-brown-complex ABC transporter family	_
Solyc10g075170.1	239.257	118.058	17.1853	8.4523	0.0054	0.0689135	1.02376	up	yes	OK	PREDICTED: aspartate aminotransferase, mitochondrial-like [Solanum lycopersicum]	RecName: Full=Aspartate aminotransferase, mitochondrial; AltName: Full=Transaminase A; Flags: Precursor [Arabidopsis thaliana]	aspartate transaminase (EC:2.6.1.1)	GOT2
Solyc10g005010.2	157.442	77.7193	12.5796	6.18729	0.0076	0.0866894	1.02371	up	yes	OK	PREDICTED: NAC domain-containing protein 43-like [Solanum lycopersicum]	RecName: Full=NAC domain-containing protein 43; Short=ANAC043; AltName: Full=Protein EMBRYO DEFECTIVE 2301; AltName: Full=Protein NAC SECONDARY WALL THICKENING PRO	_	_
Solyc10g009110.1	1524.59	756.283	207.13	102.223	0.001	0.0201958	1.01882	up	yes	OK	ethylene response factor 3 [Solanum lycopersicum]	RecName: Full=Ethylene-responsive transcription factor 4; Short=AtERF4; AltName: Full=Ethylene-responsive element-binding factor 4; Short=EREBP-4; AltName: Full=Pro	_	EREBP
Solyc08g079590.1	123.835	61.4073	13.7281	6.77678	0.01115	0.111706	1.01846	up	yes	OK	PREDICTED: uncharacterized protein At4g22758-like [Solanum lycopersicum]	_	hypothetical protein	_
Solyc12g014200.1	107.954	53.5536	6.84667	3.38719	0.02005	0.163047	1.01531	up	yes	OK	PREDICTED: uncharacterized protein LOC101263677 [Solanum lycopersicum]	RecName: Full=Protein trichome birefringence-like 31 [Arabidopsis thaliana]	hypothetical protein	_
Solyc08g062690.2	1305.68	648.801	114.633	56.7556	0.00425	0.0590167	1.01419	up	yes	OK	PREDICTED: uncharacterized protein LOC101251309 [Solanum lycopersicum]	_	_	_
Solyc03g019700.1	209.905	108.257	325.704	161.76	0.007	0.0819424	1.00971	up	yes	OK	PREDICTED: uncharacterized protein LOC101248948 [Solanum lycopersicum]	_	hypothetical protein	_
Solyc01g094720.2	389.345	193.993	12.0122	5.97736	0.00295	0.0454106	1.00692	up	yes	OK	PREDICTED: probable anion transporter 2, chloroplastic-like [Solanum tuberosum]	RecName: Full=Probable anion transporter 4, chloroplastic; AltName: Full=Phosphate transporter 4;4; Flags: Precursor [Oryza sativa Japonica Group]	annotation not avaliable	SLC17A
Solyc10g049580.1	4554.46	2282.06	551.798	275.035	0.0015	0.0275803	1.00453	up	yes	OK	PREDICTED: uncharacterized protein LOC101258110 [Solanum lycopersicum]	RecName: Full=Pollen-specific leucine-rich repeat extensin-like protein 1; Short=AtPEX1; Short=Pollen-specific LRR/EXTENSIN1; AltName: Full=Cell wall hydroxyprolin	_	_
Solyc10g039420.1	1.8118	0	1.48532	0	0.01385	0.129156	0.570774	up	yes	OK	_	_	_	_
Solyc04g011880.1	2.46477	0	1.23862	0	0.0095	0.100568	0.308734	up	yes	OK	PREDICTED: monothiol glutaredoxin-S1-like [Solanum lycopersicum]	RecName: Full=Monothiol glutaredoxin-S2; Short=AtGrxS2; AltName: Full=Protein ROXY 10 [Arabidopsis thaliana]	glutaredoxin	grxC, GLRX, GLRX2
Solyc12g088080.1	1.79668	0	1.00533	0	0.01095	0.110233	0.00766914	up	yes	OK	PREDICTED: MADS-box transcription factor 27-like [Solanum lycopersicum]	RecName: Full=MADS-box transcription factor ANR1; AltName: Full=Protein AGAMOUS-LIKE 44; AltName: Full=Protein ARABIDOPSIS NITRATE REGULATED 1 [Arabidopsis thaliana	hypothetical protein	K09264
Solyc07g007480.1	0	1.74931	0	1.0786	0.0362	0.234075	-0.10916	down	yes	OK	PREDICTED: MATE efflux family protein 6-like [Solanum tuberosum]	RecName: Full=MATE efflux family protein 6; AltName: Full=Protein DETOXIFICATION 1-like 2; AltName: Full=Protein DTX4	_	TC.MATE, SLC47A, norM, mdtK, dinF
Solyc09g009930.1	0	1.85393	0	1.15417	0.01235	0.119656	-0.206856	down	yes	OK	PREDICTED: uncharacterized protein LOC101251713 [Solanum lycopersicum]	_	_	_
Solyc05g032630.1	0	2.17071	0	1.16726	0.0104	0.1065	-0.223126	down	yes	OK	_	_	_	_
Solyc10g083370.1	0	3.65535	0	1.27635	0.00285	0.0443527	-0.352024	down	yes	OK	_	_	_	_
Solyc01g110610.2	0	5.1437	0	1.28794	5e-05	0.00182258	-0.365065	down	yes	OK	PREDICTED: auxin-induced protein 15A-like [Solanum lycopersicum]	RecName: Full=Auxin-induced protein X15 [Glycine max]	SubName: Full=Putative uncharacterized protein (Chromosome chr3 scaffold_8, whole genome sho [...]	SAUR
Solyc04g014280.1	0	2.3535	0	1.32341	0.00855	0.0937555	-0.40426	down	yes	OK	PREDICTED: RNA-binding protein 12-like [Solanum tuberosum]	_	hypothetical protein	_
Solyc06g072020.1	0	1.68976	0	1.32565	0.01445	0.132884	-0.4067	down	yes	OK	_	_	_	_
Solyc02g090590.1	0	1.5963	0	1.34734	0.01635	0.143788	-0.430114	down	yes	OK	hypothetical protein MIMGU_mgv1a018810mg [Erythranthe guttata]	_	_	_
Solyc09g015700.2	0	3.77858	0	1.55931	0.0037	0.0535107	-0.640908	down	yes	OK	_	_	_	_
Solyc09g055320.1	0	1.54046	0	1.58112	0.0192	0.159057	-0.660947	down	yes	OK	_	_	_	_
Solyc08g068660.1	0	2.9242	0	1.59507	0.00325	0.0487656	-0.67362	down	yes	OK	PREDICTED: histidine decarboxylase-like [Solanum lycopersicum]	RecName: Full=Histidine decarboxylase; Short=HDC; AltName: Full=TOM92 [Solanum lycopersicum]	_	hdc, HDC
Solyc04g011820.1	0	2.83115	0	1.59739	0.00505	0.0659852	-0.675717	down	yes	OK	PREDICTED: monothiol glutaredoxin-S2-like [Solanum lycopersicum]	RecName: Full=Monothiol glutaredoxin-S2; Short=AtGrxS2; AltName: Full=Protein ROXY 10 [Arabidopsis thaliana]	glutaredoxin	grxC, GLRX, GLRX2
Solyc05g053580.1	0	1.82375	0	1.73327	0.0217	0.171286	-0.793496	down	yes	OK	_	_	_	_
Solyc10g078440.1	0	6.58327	0	1.74962	5e-05	0.00182258	-0.807042	down	yes	OK	PREDICTED: uncharacterized protein LOC101268236 [Solanum lycopersicum]	RecName: Full=Sigma factor binding protein 1, chloroplastic; Short=AtsibI; Short=Sigma factor binding protein I; AltName: Full=SigA binding protein; Flags: Precurso	Os01g0808900	_
Solyc02g070380.1	0	1.3949	0	1.87761	0.0228	0.177057	-0.908897	down	yes	OK	PREDICTED: probable disease resistance RPP8-like protein 4-like [Solanum tuberosum]	_	_	_
Solyc08g005280.1	103.003	206.264	2.12439	4.25011	0.0056	0.0707282	-1.00045	down	yes	OK	PREDICTED: cellulose synthase-like protein D3-like [Solanum lycopersicum]	RecName: Full=Cellulose synthase-like protein D3; Short=AtCslD3; AltName: Full=Protein KOJAK [Arabidopsis thaliana]	glycosyltransferase, CAZy family GT2 (EC:2.4.1.12)	_
Solyc10g086620.1	117.374	236.363	12.1604	24.3735	0.00615	0.0754158	-1.00312	down	yes	OK	PREDICTED: tropinone reductase homolog [Solanum lycopersicum]	RecName: Full=Tropinone reductase homolog; AltName: Full=P29X	SubName: Full=Chromosome chr8 scaffold_23, whole genome shotgun sequence;	TR1
Solyc06g053930.2	51.462	103.952	7.33754	14.7137	0.0213	0.16922	-1.00379	down	yes	OK	PREDICTED: calmodulin-like protein 8-like [Solanum lycopersicum]	RecName: Full=Calmodulin-like protein 8; Short=AtCaM-8 [Arabidopsis thaliana]	hypothetical protein	CML
Solyc07g043710.2	175.603	353.675	10.1714	20.4257	0.0022	0.0368566	-1.00587	down	yes	OK	PREDICTED: deacetylvindoline O-acetyltransferase-like [Solanum lycopersicum]	RecName: Full=Deacetylvindoline O-acetyltransferase; AltName: Full=Acetyl-coenzyme A:deacetylvindoline 4-O-acetyltransferase [Catharanthus roseus]	_	E2.3.1.133, HCT
Solyc03g116580.2	217.774	438.956	10.6077	21.3367	0.00205	0.0350686	-1.00823	down	yes	OK	PREDICTED: probable polygalacturonase At3g15720-like [Solanum tuberosum]	RecName: Full=Polygalacturonase; Short=PG; AltName: Full=Major pollen allergen Jun a 2; AltName: Full=Pectinase; AltName: Allergen=Jun a 2; Flags: Precursor	_	_
Solyc05g013650.2	37.0866	74.8741	2.23807	4.50384	0.03265	0.219513	-1.0089	down	yes	OK	PREDICTED: uncharacterized protein LOC102588935 [Solanum tuberosum]	_	SubName: Full=Chromosome chr1 scaffold_5, whole genome shotgun sequence;	_
Solyc06g083500.2	43.8011	88.5352	1.97391	3.97872	0.02005	0.163047	-1.01125	down	yes	OK	PREDICTED: serine/threonine-protein kinase At3g07070-like [Solanum lycopersicum]	RecName: Full=Serine/threonine-protein kinase At3g07070 [Arabidopsis thaliana]	SubName: Full=Chromosome undetermined scaffold_70, whole genome shotgun sequence;	IRAK4
Solyc07g018010.2	123.241	250.021	9.3353	18.8523	0.0057	0.0714848	-1.01397	down	yes	OK	PREDICTED: transcription factor bHLH35-like [Solanum lycopersicum]	RecName: Full=Transcription factor bHLH27; AltName: Full=Basic helix-loop-helix protein 27; Short=AtbHLH27; Short=bHLH 27; AltName: Full=Transcription factor EN 42	SubName: Full=Chromosome chr11 scaffold_177, whole genome shotgun sequence;	_
Solyc01g006580.2	480.308	974.01	25.1777	50.8965	0.00065	0.0146069	-1.01542	down	yes	OK	PREDICTED: flavonol synthase/flavanone 3-hydroxylase-like [Solanum lycopersicum]	RecName: Full=Probable inactive 2-oxoglutarate-dependent dioxygenase AOP2 [Arabidopsis thaliana]	_	_
Solyc11g005820.1	49.7783	101.803	8.40495	17.0133	0.02045	0.164881	-1.01735	down	yes	OK	PREDICTED: cell wall / vacuolar inhibitor of fructosidase 2-like [Solanum lycopersicum]	RecName: Full=Cell wall / vacuolar inhibitor of fructosidase 2; Short=AtC/VIF2; Flags: Precursor [Arabidopsis thaliana]	hypothetical protein	_
Solyc12g017480.1	40.6925	82.8249	2.96064	6.00142	0.0345	0.227563	-1.01939	down	yes	OK	PREDICTED: protein lap1-like [Solanum lycopersicum]	RecName: Full=Plant intracellular Ras-group-related LRR protein 6 [Arabidopsis thaliana]	SubName: Full=Chromosome chr11 scaffold_56, whole genome shotgun sequence;	_
Solyc08g066430.1	59.1495	121.313	11.6787	23.6842	0.01895	0.157993	-1.02005	down	yes	OK	PREDICTED: uncharacterized protein LOC101249945 [Solanum lycopersicum]	_	_	_
Solyc10g055810.1	3720.92	7584.51	313.869	637.043	0.0012	0.0232133	-1.02123	down	yes	OK	basic 30 kDa endochitinase precursor [Solanum lycopersicum]	RecName: Full=Basic 30 kDa endochitinase; Flags: Precursor [Solanum lycopersicum]	ATHCHIB (ARABIDOPSIS THALIANA BASIC CHITINASE); chitinase; encodes a basic chitinase involve [...]	E3.2.1.14
Solyc04g074910.2	671.06	1374.94	91.5551	185.83	0.00105	0.0209748	-1.02127	down	yes	OK	PREDICTED: 40S ribosomal protein S21-like isoform 1 [Solanum lycopersicum]	RecName: Full=40S ribosomal protein S21-2 [Arabidopsis thaliana]	SubName: Full=Putative uncharacterized protein;	RP-S21e, RPS21
Solyc06g060490.2	411.541	838.592	27.0814	54.9906	0.00105	0.0209748	-1.02188	down	yes	OK	PREDICTED: transcription factor VIP1-like [Solanum lycopersicum]	RecName: Full=Transcription factor RF2b	SubName: Full=Putative uncharacterized protein;	_
Solyc08g015830.1	0	1.33162	0	2.03126	0.0248	0.186351	-1.02237	down	yes	OK	PREDICTED: uncharacterized protein LOC101262746 [Solanum lycopersicum]	_	_	_
Solyc01g081600.2	61.1495	125.542	7.84179	15.9483	0.01625	0.143293	-1.02415	down	yes	OK	PREDICTED: non-specific lipid-transfer protein 3-like [Solanum lycopersicum]	RecName: Full=Non-specific lipid-transfer protein 2; Short=LTP 2; Flags: Precursor	_	_
Solyc09g009200.1	41.2011	84.2153	2.84048	5.78381	0.0283	0.201813	-1.02589	down	yes	OK	PREDICTED: growth-regulating factor 4-like [Solanum lycopersicum]	RecName: Full=Growth-regulating factor 4; Short=AtGRF4; AltName: Full=Transcription activator GRF4 [Arabidopsis thaliana]	_	_
Solyc09g074930.2	245.431	503.116	19.7573	40.2923	0.0011	0.0217922	-1.02812	down	yes	OK	PREDICTED: stress-related protein-like [Solanum lycopersicum]	RecName: Full=Stress-related protein	SubName: Full=Putative uncharacterized protein;	_
Solyc02g067410.1	83.3263	171.196	9.05583	18.4816	0.00745	0.0856044	-1.02917	down	yes	OK	PREDICTED: homeobox-leucine zipper protein HAT7-like [Solanum lycopersicum]	RecName: Full=Homeobox-leucine zipper protein ATHB-13; AltName: Full=HD-ZIP protein ATHB-13; AltName: Full=Homeodomain transcription factor ATHB-13 [Arabidopsis t	SubName: Full=Chromosome chr1 scaffold_84, whole genome shotgun sequence;	HD-ZIP
Solyc06g007630.1	116.21	241.083	25.1669	51.458	0.00585	0.072694	-1.03187	down	yes	OK	PREDICTED: adrenodoxin-like protein, mitochondrial-like [Solanum lycopersicum]	_	hypothetical protein	_
Solyc01g079970.2	93.912	192.709	4.98188	10.1945	0.0072	0.0834694	-1.03303	down	yes	OK	PREDICTED: basic 7S globulin-like [Solanum lycopersicum]	_	_	_
Solyc01g108170.2	150.357	310.538	18.4091	37.7153	0.0032	0.0481776	-1.03473	down	yes	OK	PREDICTED: uncharacterized protein LOC101265871 [Solanum lycopersicum]	_	_	_
Solyc02g089170.2	23.6158	48.5063	1.34137	2.74813	0.0441	0.263911	-1.03474	down	yes	OK	PREDICTED: UDP-arabinopyranose mutase 3-like [Solanum lycopersicum]	RecName: Full=Alpha-1,4-glucan-protein synthase [UDP-forming]	SubName: Full=Chromosome chr14 scaffold_9, whole genome shotgun sequence;	RGP, UTM
Solyc05g012730.1	70.2185	144.4	4.37939	8.97651	0.0106	0.107911	-1.03542	down	yes	OK	PREDICTED: probable beta-1,4-xylosyltransferase IRX10L-like [Solanum lycopersicum]	RecName: Full=Probable beta-1,4-xylosyltransferase IRX10L; AltName: Full=Glucuronoxylan glucuronosyltransferase 1; Short=AtGUT1; AltName: Full=Glucuronoxylan glucu	annotation not avaliable	_
Solyc07g008560.2	2778.6	5705.23	92.3026	189.219	0.00085	0.0178061	-1.03561	down	yes	OK	PREDICTED: probable inactive purple acid phosphatase 27-like [Solanum lycopersicum]	RecName: Full=Probable inactive purple acid phosphatase 27; Flags: Precursor [Arabidopsis thaliana]	hypothetical protein	_
Solyc03g112680.1	180.274	370.361	4.37971	8.9847	0.0018	0.0318303	-1.03663	down	yes	OK	PREDICTED: LRR receptor-like serine/threonine-protein kinase GSO1-like [Solanum lycopersicum]	RecName: Full=LRR receptor-like serine/threonine-protein kinase GSO1; AltName: Full=Protein GASSHO 1; Flags: Precursor [Arabidopsis thaliana]	SubName: Full=Chromosome chr17 scaffold_12, whole genome shotgun sequence;	_
Solyc03g006250.2	376.745	775.193	18.3268	37.6028	0.00065	0.0146069	-1.03689	down	yes	OK	PREDICTED: GDSL esterase/lipase At1g28590-like [Solanum lycopersicum]	RecName: Full=GDSL esterase/lipase At1g28590; AltName: Full=Extracellular lipase At1g28590; Flags: Precursor [Arabidopsis thaliana]	lipase, putative; lipase, putative; FUNCTIONS IN: hydrolase activity, acting on ester bonds, [...]	_
Solyc09g075130.2	475.428	991.808	114.828	235.612	0.00145	0.0268827	-1.03694	down	yes	OK	PREDICTED: probable small nuclear ribonucleoprotein Sm D2-like [Solanum lycopersicum]	RecName: Full=Small nuclear ribonucleoprotein Sm D2; Short=Sm-D2; AltName: Full=snRNP core protein D2 [Homo sapiens]	annotation not avaliable	SNRPD2, SMD2
Solyc06g074910.2	61.4599	126.628	4.99584	10.255	0.00985	0.102929	-1.03753	down	yes	OK	PREDICTED: transcription factor MYB3-like [Solanum lycopersicum]	RecName: Full=Transcription factor RAX1; AltName: Full=Myb-related protein 37; Short=AtMYB37; AltName: Full=Protein REGULATOR OF AXILLARY MERISTEMS 1 [Arabidopsis t	hypothetical protein	MYBP
Solyc11g067340.1	69.3111	143.106	4.11505	8.46925	0.01115	0.111706	-1.04132	down	yes	OK	PREDICTED: deacetylvindoline O-acetyltransferase-like [Solanum lycopersicum]	_	_	_
Solyc01g095860.2	40.2066	83.0288	2.53991	5.22899	0.02685	0.19579	-1.04175	down	yes	OK	PREDICTED: putative RING-H2 finger protein ATL21A-like [Solanum lycopersicum]	RecName: Full=RING-H2 finger protein ATL22; Flags: Precursor [Arabidopsis thaliana]	_	_
Solyc12g056090.1	27.4125	62.8365	42.8253	88.1704	0.0479	0.276343	-1.04183	down	yes	OK	PREDICTED: uncharacterized protein LOC101245141 [Solanum lycopersicum]	_	hypothetical protein	_
Solyc11g067330.1	203.26	419.978	12.0687	24.8612	0.0013	0.0247337	-1.04263	down	yes	OK	PREDICTED: deacetylvindoline O-acetyltransferase-like [Solanum lycopersicum]	_	_	_
Solyc12g044720.1	107.682	292.329	532.737	1097.66	0.0087	0.0948669	-1.04294	down	yes	OK	PREDICTED: 60S ribosomal protein L28-1-like isoform 1 [Solanum lycopersicum]	RecName: Full=60S ribosomal protein L28-1 [Arabidopsis thaliana]	_	RP-L28e, RPL28
Solyc08g078940.1	386.097	810.637	109.04	224.706	0.001	0.0201958	-1.04318	down	yes	OK	PREDICTED: 14 kDa proline-rich protein DC2.15-like [Solanum lycopersicum]	RecName: Full=14 kDa proline-rich protein DC2.15; Flags: Precursor	SubName: Full=Putative uncharacterized protein;	_
Solyc03g119660.1	115.29	238.429	7.21122	14.8628	0.00355	0.0519798	-1.04339	down	yes	OK	PREDICTED: uncharacterized protein LOC101265423 [Solanum lycopersicum]	RecName: Full=Protein PLANT CADMIUM RESISTANCE 6; Short=AtPCR6 [Arabidopsis thaliana]	SubName: Full=Chromosome chr14 scaffold_9, whole genome shotgun sequence;	_
Solyc01g079980.2	827.624	1710.92	43.2492	89.1998	0.00025	0.00690932	-1.04437	down	yes	OK	PREDICTED: basic 7S globulin-like [Solanum lycopersicum]	_	_	_
Solyc06g063430.1	61.3245	127.173	5.2537	10.8478	0.0094	0.0997801	-1.046	down	yes	OK	PREDICTED: protein BEARSKIN1-like [Solanum lycopersicum]	RecName: Full=Protein BEARSKIN1; AltName: Full=NAC domain-containing protein 70; Short=ANAC070 [Arabidopsis thaliana]	ANAC070 (Arabidopsis NAC domain containing protein 70); transcription factor; Arabidopsis NA [...]	_
Solyc07g043640.2	105.906	219.119	4.02079	8.30275	0.0035	0.0515379	-1.04611	down	yes	OK	PREDICTED: probable acyl-activating enzyme 2-like [Solanum lycopersicum]	RecName: Full=Probable acyl-activating enzyme 1, peroxisomal; AltName: Full=AMP-binding protein 1; Short=AtAMPBP1 [Arabidopsis thaliana]	acyl:coa ligase acetate-coa synthetase-like protein	_
Solyc09g018720.2	47.8858	102.338	22.7464	46.9933	0.0184	0.155337	-1.04682	down	yes	OK	_	_	_	_
Solyc07g052460.2	112.369	233.636	9.92896	20.5349	0.0043	0.0593545	-1.04836	down	yes	OK	PREDICTED: uncharacterized protein LOC101251397 [Solanum lycopersicum]	_	_	_
Solyc08g080060.2	337.706	700.881	27.2794	56.4281	0.0006	0.0137861	-1.0486	down	yes	OK	PREDICTED: expansin-A7-like [Solanum lycopersicum]	RecName: Full=Expansin-A7; Short=AtEXPA7; AltName: Full=Alpha-expansin-7; Short=At-EXP7; Short=AtEx7; AltName: Full=Ath-ExpAlpha-1.26; Flags: Precursor [Arabidopsi	SubName: Full=Chromosome chr2 scaffold_112, whole genome shotgun sequence;	_
Solyc01g094380.2	62.5744	129.741	3.02562	6.25974	0.0103	0.105998	-1.04887	down	yes	OK	PREDICTED: O-glucosyltransferase rumi-like [Solanum tuberosum]	_	hypothetical protein	RUMI, KTELC1
Solyc01g097550.2	431.459	895.818	28.0867	58.1142	0.00065	0.0146069	-1.049	down	yes	OK	PREDICTED: annexin D4-like [Solanum lycopersicum]	RecName: Full=Annexin D4; AltName: Full=AnnAt4 [Arabidopsis thaliana]	_	ANXA13
Solyc04g078800.2	44.1188	91.5409	2.21865	4.5941	0.0181	0.153824	-1.0501	down	yes	OK	PREDICTED: uncharacterized protein LOC101251879 [Solanum lycopersicum]	RecName: Full=Lipase; AltName: Full=Triacylglycerol lipase; Flags: Precursor [Rhizomucor miehei]	SubName: Full=Chromosome chr18 scaffold_1, whole genome shotgun sequence;	_
Solyc06g053830.2	57.3581	119.44	4.07593	8.45575	0.0098	0.102612	-1.0528	down	yes	OK	IAA7 protein [Solanum IAA7 [Solanum lycopersicum]	RecName: Full=Auxin-responsive protein IAA14; AltName: Full=Indoleacetic acid-induced protein 14; AltName: Full=Protein SOLITARY ROOT [Arabidopsis thaliana]	IAA14 (INDOLE-3-ACETIC ACID INDUCIBLE 14); protein binding / transcription factor/ transcrip [...]	IAA
Solyc03g097640.2	49.957	105.467	11.3627	23.5773	0.02235	0.174518	-1.05309	down	yes	OK	PREDICTED: mitochondrial import inner membrane translocase subunit TIM8-like [Solanum lycopersicum]	RecName: Full=Mitochondrial import inner membrane translocase subunit TIM8 [Arabidopsis thaliana]	SubName: Full=Putative uncharacterized protein;	TIM8
Solyc01g067370.2	47.3753	98.7548	3.16132	6.57257	0.01685	0.146554	-1.05593	down	yes	OK	TSB [Solanum lycopersicum]	_	_	_
Solyc03g034220.2	182.897	382.119	20.2233	42.1024	0.00195	0.0338121	-1.05788	down	yes	OK	PREDICTED: ribulose bisphosphate carboxylase small chain 2A, chloroplastic [Solanum RBS2A_SOLLC RecName: Full=Ribulose bisphosphat	RecName: Full=Ribulose bisphosphate carboxylase small chain 2A, chloroplastic; Short=RuBisCO small subunit 2A; AltName: Full=LESS 5; Flags: Precursor [Solanum lycope	annotation not avaliable	rbcS
Solyc06g009280.1	191.685	400.292	3.46518	7.23029	0.0015	0.0275803	-1.06112	down	yes	OK	PREDICTED: ABC transporter B family member 21-like [Solanum tuberosum]	RecName: Full=ABC transporter B family member 21; Short=ABC transporter ABCB.21; Short=AtABCB21; AltName: Full=Multidrug resistance protein 17; AltName: Full=P-gl	SubName: Full=Chromosome chr7 scaffold_42, whole genome shotgun sequence;	ABCB1
Solyc02g070200.1	65.8191	137.671	3.03331	6.32979	0.00995	0.103557	-1.06126	down	yes	OK	PREDICTED: tetrahydrocannabinolic acid synthase-like [Solanum lycopersicum]	RecName: Full=Tetrahydrocannabinolic acid synthase; Short=THCAS; AltName: Full=Delta(1)-tetrahydrocannabinolic acid synthase; AltName: Full=THCA synthase; Flags: P	hypothetical protein	_
Solyc06g051550.2	666.16	1396.31	44.4061	92.738	0.00025	0.00690932	-1.0624	down	yes	OK	bHLH transcriptional regulator [Solanum lycopersicum]	RecName: Full=Transcription factor FER-LIKE IRON DEFICIENCY-INDUCED TRANSCRIPTION FACTOR; AltName: Full=Basic helix-loop-helix protein 29; Short=AtbHLH29; Short=bHL	_	_
Solyc07g043670.1	74.8519	156.912	4.46736	9.33467	0.00545	0.069353	-1.06318	down	yes	OK	PREDICTED: deacetylvindoline O-acetyltransferase-like [Solanum lycopersicum]	RecName: Full=3'-N-debenzoyl-2'-deoxytaxol N-benzoyltransferase; Short=DBTNBT	_	E2.3.1.133, HCT
Solyc03g114940.2	289.075	607.042	10.8932	22.8405	0.00075	0.0162966	-1.06817	down	yes	OK	PREDICTED: cytochrome P450 78A4-like [Solanum lycopersicum]	RecName: Full=Cytochrome P450 78A5; AltName: Full=Protein KLUH [Arabidopsis thaliana]	SubName: Full=Chromosome chr17 scaffold_101, whole genome shotgun sequence;	_
Solyc02g071010.1	55.6548	116.932	5.98329	12.5484	0.0229	0.177481	-1.06849	down	yes	OK	PREDICTED: chlorophyll a-b binding protein 1B, chloroplastic-like isoform 1 [Solanum PREDICTED: chlorophyll a-b binding	RecName: Full=Chlorophyll a-b binding protein 1B, chloroplastic; AltName: Full=LHCII type I CAB-1B; Short=LHCP; Flags: Precursor [Solanum lycopersicum]	SubName: Full=Putative uncharacterized protein;	LHCB1
Solyc08g079190.1	516.57	1098.44	143.994	302.124	5e-05	0.00182258	-1.06913	down	yes	OK	PREDICTED: 14 kDa proline-rich protein DC2.15-like [Solanum lycopersicum]	RecName: Full=14 kDa proline-rich protein DC2.15; Flags: Precursor	hypothetical protein	_
Solyc11g069280.1	854.608	1800.53	67.0087	140.614	0.00025	0.00690932	-1.06932	down	yes	OK	PREDICTED: uncharacterized protein LOC101254662 [Solanum lycopersicum]	_	SubName: Full=Chromosome chr6 scaffold_3, whole genome shotgun sequence;	_
Solyc03g124020.1	26.1334	55.4233	4.4871	9.41658	0.0397	0.247575	-1.06942	down	yes	OK	PREDICTED: uncharacterized protein LOC101249064 [Solanum lycopersicum]	_	_	SAUR
Solyc11g065470.1	127.222	267.911	6.74447	14.1636	0.0017	0.0303979	-1.07041	down	yes	OK	PREDICTED: uncharacterized protein LOC101259024 [Solanum lycopersicum]	_	_	_
Solyc10g086580.1	160.975	338.992	9.25463	19.4728	0.00685	0.0807317	-1.07321	down	yes	OK	RecName: Full=Ribulose bisphosphate carboxylase/oxygenase activase, chloroplastic; Short=RA; Short=RuBisCO activase; Flags: Precursor rubis	RecName: Full=Ribulose bisphosphate carboxylase/oxygenase activase, chloroplastic; Short=RA; Short=RuBisCO activase; Flags: Precursor	SubName: Full=Chromosome chr6 scaffold_3, whole genome shotgun sequence;	_
Solyc01g098140.2	44.8346	94.5788	1.44031	3.03285	0.0225	0.175273	-1.07429	down	yes	OK	PREDICTED: carboxylesterase 1-like [Solanum lycopersicum]	RecName: Full=Carboxylesterase 1; Short=AeCXE1 [Actinidia eriantha]	SubName: Full=Chromosome chr16 scaffold_94, whole genome shotgun sequence; Flags: Fragment;	_
Solyc02g063150.2	110.361	233.055	10.7578	22.6626	0.00395	0.0560099	-1.07493	down	yes	OK	PREDICTED: ribulose bisphosphate carboxylase small chain 1, chloroplastic isoform 1 [Solanum lycopersicum]	RecName: Full=Ribulose bisphosphate carboxylase small chain 1, chloroplastic; Short=RuBisCO small subunit 1; AltName: Full=LESS 17; Flags: Precursor [Solanum lycopers	RecName: Full=Ribulose bisphosphate carboxylase small chain; EC=4.1.1.39;; RuBisCO catalyzes [...]	rbcS
Solyc06g072230.1	32.526	69.0943	5.1006	10.7457	0.0354	0.231057	-1.07502	down	yes	OK	PREDICTED: miraculin-like [Solanum lycopersicum]	RecName: Full=Miraculin; Short=MIR; Flags: Precursor	_	_
Solyc05g009170.1	112.182	238.519	16.2332	34.2268	0.0032	0.0481776	-1.07618	down	yes	OK	PREDICTED: zinc finger protein 6-like [Solanum lycopersicum]	RecName: Full=Zinc finger protein 6 [Arabidopsis thaliana]	SubName: Full=Putative uncharacterized protein (Chromosome chr1 scaffold_5, whole genome sho [...]	_
Solyc08g080930.1	35.8332	75.6979	1.34248	2.83195	0.0253	0.188993	-1.0769	down	yes	OK	PREDICTED: xyloglucan galactosyltransferase KATAMARI1-like [Solanum lycopersicum]	RecName: Full=Xyloglucan galactosyltransferase KATAMARI1; AltName: Full=Protein MURUS 3 [Arabidopsis thaliana]	hypothetical protein	_
Solyc01g079920.2	77.5615	164.022	3.31748	6.9996	0.005	0.0655377	-1.07718	down	yes	OK	PREDICTED: basic 7S globulin-like [Solanum lycopersicum]	RecName: Full=Basic 7S globulin; AltName: Full=SBg7S; Short=Bg; Contains: RecName: Full=Basic 7S globulin high kDa subunit; Contains: RecName: Full=Basic 7S globuli	_	_
Solyc05g010010.1	185.748	394.561	20.6926	43.6951	0.00135	0.0253526	-1.07836	down	yes	OK	PREDICTED: uncharacterized protein LOC101243889 [Solanum lycopersicum]	RecName: Full=Protein MIZU-KUSSEI 1 [Arabidopsis thaliana]	SubName: Full=Chromosome chr1 scaffold_5, whole genome shotgun sequence;	_
Solyc09g065770.1	41.9274	89.0629	3.19805	6.76298	0.02285	0.177291	-1.08047	down	yes	OK	PREDICTED: protein ELC-like [Solanum lycopersicum]	_	_	TSG101, STP22, VPS23
Solyc03g093380.1	178.705	378.541	4.92863	10.4238	0.0015	0.0275803	-1.08062	down	yes	OK	PREDICTED: putative leucine-rich repeat receptor-like protein kinase At2g19210-like [Solanum tuberosum]	RecName: Full=Senescence-induced receptor-like serine/threonine-protein kinase; AltName: Full=FLG22-induced receptor-like kinase 1; Flags: Precursor [Arabidopsis th	FRK1 (FLG22-INDUCED RECEPTOR-LIKE KINASE 1); kinase; Receptor-like protein kinase. Involved [...]	FRK1
Solyc10g078670.1	113.346	240.457	5.88117	12.4397	0.00255	0.0409292	-1.08078	down	yes	OK	PREDICTED: transcription factor HBP-1b(c1)-like [Solanum lycopersicum]	RecName: Full=Transcription factor TGA2; AltName: Full=HBP-1b homolog; Short=AHBP-1b; AltName: Full=bZIP transcription factor 20; Short=AtbZIP20 [Arabidopsis thalian	SubName: Full=Chromosome chr8 scaffold_34, whole genome shotgun sequence;	TGA
Solyc12g019220.1	22.8826	48.5935	1.51155	3.19972	0.0402	0.249595	-1.08192	down	yes	OK	PREDICTED: polygalacturonase-like [Solanum lycopersicum]	RecName: Full=Polygalacturonase; Short=PG; AltName: Full=Pectinase; Flags: Precursor	hypothetical protein	E3.2.1.15
Solyc07g063140.1	25.3974	54.7145	6.90685	14.6474	0.0414	0.253813	-1.08454	down	yes	OK	PREDICTED: glutamyl-tRNA(Gln) amidotransferase subunit C, chloroplastic/mitochondrial-like [Solanum lycopersicum]	RecName: Full=Glutamyl-tRNA(Gln) amidotransferase subunit C, chloroplastic/mitochondrial; Short=Glu-AdT subunit C; Flags: Precursor [Vitis vinifera]	SubName: Full=Chromosome chr4 scaffold_6, whole genome shotgun sequence;	gatC, GATC
Solyc03g080070.2	52.1499	111.206	2.90038	6.16659	0.01435	0.132218	-1.08823	down	yes	OK	PREDICTED: uncharacterized protein LOC101259517 [Solanum lycopersicum]	RecName: Full=WAT1-related protein At1g44800 [Arabidopsis thaliana]	hypothetical protein	_
Solyc01g005990.2	157.925	337.949	12.6516	26.9394	0.0011	0.0217922	-1.0904	down	yes	OK	PREDICTED: uncharacterized protein LOC101250539 [Solanum lycopersicum]	RecName: Full=Protein YLS3; AltName: Full=Protein YELLOW-LEAF-SPECIFIC GENE 3; AltName: Full=Xylogen-like protein 9; Short=AtXYLP9; Flags: Precursor [Arabidopsis th	SubName: Full=Chromosome chr13 scaffold_149, whole genome shotgun sequence;; Plant non-speci [...]	_
Solyc02g093250.2	306.509	656.032	24.2352	51.6256	0.0007	0.0154577	-1.09098	down	yes	OK	PREDICTED: caffeoyl-CoA O-methyltransferase-like [Solanum lycopersicum]	RecName: Full=Caffeoyl-CoA O-methyltransferase; AltName: Full=Trans-caffeoyl-CoA 3-O-methyltransferase; Short=CCoAMT; Short=CCoAOMT [Solanum tuberosum]	SubName: Full=Chromosome chr7 scaffold_20, whole genome shotgun sequence;	E2.1.1.104
Solyc01g080010.2	417.072	891.146	20.4814	43.6577	0.0002	0.00574367	-1.09192	down	yes	OK	xyloglucan-specific fungal endoglucanase inhibitor protein precursor [Solanum lycopersicum]	_	hypothetical protein	_
Solyc04g005200.2	30.0442	64.4746	2.50962	5.36329	0.03575	0.232466	-1.09565	down	yes	OK	PREDICTED: protein PHYLLO, chloroplastic-like [Solanum lycopersicum]	RecName: Full=Protein PHYLLO, chloroplastic; Includes: RecName: Full=Inactive isochorismate synthase; AltName: Full=MENF; Includes: RecName: Full=2-succinyl-5-eno	_	PHYLLO
Solyc04g072660.2	598.583	1294.36	72.0782	154.558	0.0002	0.00574367	-1.10051	down	yes	OK	PREDICTED: 60S ribosomal protein L30-like [Solanum lycopersicum]	RecName: Full=60S ribosomal protein L30 [Lupinus luteus]	SubName: Full=Chromosome chr7 scaffold_20, whole genome shotgun sequence;	RP-L30e, RPL30
Solyc02g086820.2	51.0463	109.693	2.65777	5.70644	0.0343	0.226603	-1.10237	down	yes	OK	carbonic anhydrase [Solanum carbonic anhydrase [Solanum lycopersicum]	RecName: Full=Carbonic anhydrase, chloroplastic; AltName: Full=Carbonate dehydratase; Flags: Precursor	RecName: Full=Carbonic anhydrase; EC=4.2.1.1;	cynT, can
Solyc07g049700.1	35.7089	76.85	0.99333	2.13506	0.01865	0.156769	-1.10393	down	yes	OK	PREDICTED: putative late blight resistance protein homolog R1A-10-like [Solanum lycopersicum]	RecName: Full=Putative late blight resistance protein homolog R1B-16	_	_
Solyc09g059650.2	34.319	74.7827	8.92164	19.1817	0.02195	0.172539	-1.10435	down	yes	OK	PREDICTED: uncharacterized protein LOC101254870 [Solanum lycopersicum]	_	_	_
Solyc06g069130.2	52.4419	112.863	1.18151	2.54036	0.01025	0.105693	-1.1044	down	yes	OK	PREDICTED: kinesin-4-like [Solanum lycopersicum]	RecName: Full=Kinesin KP1; AltName: Full=Kinesin-like protein 1; Short=AtKP1 [Arabidopsis thaliana]	annotation not avaliable	KIFC2_3
Solyc12g005710.1	173.544	376.875	25.1067	54.1563	0.00075	0.0162966	-1.10906	down	yes	OK	PREDICTED: early nodulin-like protein 1-like [Solanum lycopersicum]	RecName: Full=Uclacyanin-2; AltName: Full=Blue copper-binding protein II; Short=BCB II; AltName: Full=Phytocyanin 2; AltName: Full=Uclacyanin-II; Flags: Precursor [	_	_
Solyc07g006700.1	47.0636	103.017	7.59616	16.4556	0.0123	0.119282	-1.11524	down	yes	OK	PREDICTED: pathogenesis-related protein PR-1-like [Solanum lycopersicum]	RecName: Full=Pathogenesis-related protein PR-1; Flags: Precursor [Medicago truncatula]	hypothetical protein	_
Solyc02g080600.1	66.3877	164.91	130.099	282.149	0.00795	0.0894716	-1.11685	down	yes	OK	hypothetical protein MIMGU_mgv1a018650mg [Erythranthe guttata]	_	_	_
Solyc01g110590.2	29.4659	65.9803	10.9219	23.697	0.0451	0.267382	-1.11748	down	yes	OK	PREDICTED: indole-3-acetic acid-induced protein ARG7-like [Solanum lycopersicum]	RecName: Full=Auxin-induced protein X10A [Glycine max]	SubName: Full=Putative uncharacterized protein (Chromosome chr3 scaffold_8, whole genome sho [...]	SAUR
Solyc01g096410.2	43.9576	95.5081	1.28317	2.7851	0.0184	0.155337	-1.11802	down	yes	OK	PREDICTED: phosphatidylinositol 4-phosphate 5-kinase 6-like [Solanum lycopersicum]	RecName: Full=Phosphatidylinositol 4-phosphate 5-kinase 4; Short=AtPIP5K4; AltName: Full=1-phosphatidylinositol 4-phosphate kinase 4; AltName: Full=Diphosphoinosit	SubName: Full=Chromosome chr8 scaffold_106, whole genome shotgun sequence;	PIP5K
Solyc03g059080.1	54.6197	119.392	3.89758	8.49341	0.0112	0.111937	-1.12377	down	yes	OK	PREDICTED: probable protein kinase At2g41970-like [Solanum lycopersicum]	RecName: Full=Probable protein kinase At2g41970 [Arabidopsis thaliana]	hypothetical protein	_
Solyc06g064990.2	38.1992	83.5338	2.51941	5.49068	0.01805	0.153483	-1.1239	down	yes	OK	PREDICTED: GDSL esterase/lipase 5-like [Solanum lycopersicum]	RecName: Full=GDSL esterase/lipase 5; AltName: Full=Extracellular lipase 5; Flags: Precursor [Arabidopsis thaliana]	_	_
Solyc05g015300.2	238.197	521.515	15.0227	32.7542	0.00065	0.0146069	-1.12454	down	yes	OK	PREDICTED: BURP domain-containing protein 3-like [Solanum lycopersicum]	RecName: Full=BURP domain-containing protein 3; Short=OsBURP03; Flags: Precursor [Oryza sativa Japonica Group]	_	_
Solyc01g110580.2	22.477	49.6369	3.95385	8.6209	0.0341	0.225927	-1.12458	down	yes	OK	PREDICTED: indole-3-acetic acid-induced protein ARG7-like [Solanum lycopersicum]	RecName: Full=Auxin-induced protein X10A [Glycine max]	SubName: Full=Putative uncharacterized protein (Chromosome chr3 scaffold_8, whole genome sho [...]	SAUR
Solyc03g093060.1	101.759	225.458	44.3211	96.7206	0.00195	0.0338121	-1.12583	down	yes	OK	PREDICTED: 14 kDa proline-rich protein DC2.15-like [Solanum lycopersicum]	RecName: Full=Putative lipid-binding protein AIR1B; Flags: Precursor [Arabidopsis thaliana]	SubName: Full=Chromosome chr12 scaffold_57, whole genome shotgun sequence;	_
Solyc06g068930.1	78.0967	171.881	9.25335	20.2047	0.00375	0.0540584	-1.12664	down	yes	OK	PREDICTED: protein TIFY 6B-like [Solanum lycopersicum]	RecName: Full=Protein TIFY 7; AltName: Full=Jasmonate ZIM domain-containing protein 9 [Arabidopsis thaliana]	_	JAZ
Solyc11g010400.1	214.573	471.639	17.1855	37.5842	0.0007	0.0154577	-1.12893	down	yes	OK	PREDICTED: hyoscyamine 6-dioxygenase-like [Solanum lycopersicum]	RecName: Full=2'-deoxymugineic-acid 2'-dioxygenase; AltName: Full=Protein iron deficiency-specific 3	_	_
Solyc05g055970.2	42.9542	94.5593	3.44627	7.54703	0.00935	0.0994015	-1.13087	down	yes	OK	PREDICTED: ankyrin repeat-containing protein At3g12360-like [Solanum lycopersicum]	_	_	_
Solyc06g050810.2	78.9888	174.03	6.72237	14.7295	0.00465	0.0626475	-1.13167	down	yes	OK	PREDICTED: protein LURP-one-related 14-like [Solanum lycopersicum]	RecName: Full=Protein LURP-one-related 10	_	_
Solyc02g022920.1	98.2518	216.139	6.1616	13.5201	0.00235	0.038552	-1.13373	down	yes	OK	ethylene-responsive nuclear protein [Solanum lycopersicum]	_	_	_
Solyc12g007160.1	144.415	318.527	16.5795	36.3799	0.00095	0.0193741	-1.13374	down	yes	OK	PREDICTED: protein ABIL2-like [Solanum tuberosum]	RecName: Full=Probable protein ABIL5; AltName: Full=Abl interactor-like protein 5 [Oryza sativa Japonica Group]	SubName: Full=Chromosome chr11 scaffold_13, whole genome shotgun sequence;	_
Solyc02g069190.2	406.409	895.269	25.9271	56.9058	0.0004	0.00996885	-1.13411	down	yes	OK	iron-regulated transporter 2 precursor [Solanum lycopersicum]	RecName: Full=Fe(2+) transport protein 1; AltName: Full=Fe(II) transport protein 1; AltName: Full=Iron-regulated transporter 1; Flags: Precursor [Arabidopsis thali	SubName: Full=Putative uncharacterized protein (Chromosome undetermined scaffold_60, whole g [...]	SLC39A1_2_3, ZIP1_2_3
Solyc01g102380.2	2194.28	4844.74	201.1	442.028	0.0001	0.00325535	-1.13622	down	yes	OK	germin-like protein precursor [Solanum lycopersicum]	RecName: Full=Nectarin-1; AltName: Full=Superoxide dismutase [Mn]	hypothetical protein	_
Solyc02g076890.1	112.218	249.079	32.0754	70.509	0.00225	0.0373037	-1.13634	down	yes	OK	PREDICTED: uncharacterized protein LOC102602677 [Solanum tuberosum]	_	SubName: Full=Chromosome chr12 scaffold_18, whole genome shotgun sequence;	_
Solyc01g081250.2	93.5894	206.848	13.3637	29.3916	0.00235	0.038552	-1.13708	down	yes	OK	PREDICTED: glutathione transferase GST 23-like [Solanum lycopersicum]	RecName: Full=Probable glutathione S-transferase; AltName: Full=G2-4; AltName: Full=Heat shock protein 26A [Glycine max]	SubName: Full=Chromosome chr6 scaffold_28, whole genome shotgun sequence;	GST, gst
Solyc07g066330.2	87.1507	192.705	5.17459	11.3975	0.0041	0.0575614	-1.1392	down	yes	OK	PREDICTED: NAC domain-containing protein 21/22-like [Solanum lycopersicum]	RecName: Full=NAC domain-containing protein 21/22; Short=ANAC021/ANAC022 [Arabidopsis thaliana]	NAC1; transcription factor; Encodes a transcription factor involved in shoot apical meristem [...]	_
Solyc12g010060.1	996.534	2232.29	217.898	480.263	0.0003	0.00789937	-1.14017	down	yes	OK	eukaryotic translation initiation factor 5A-4 [Solanum lycopersicum]	RecName: Full=Eukaryotic translation initiation factor 5A-4; Short=eIF-5A-4 [Solanum lycopersicum]	SubName: Full=Putative uncharacterized protein (Chromosome chr17 scaffold_12, whole genome s [...]	EIF5A
Solyc02g084440.2	32.4693	71.6431	1.77957	3.92265	0.03015	0.20915	-1.1403	down	yes	OK	PREDICTED: probable fructose-bisphosphate aldolase 2, chloroplastic-like [Solanum lycopersicum]	RecName: Full=Probable fructose-bisphosphate aldolase 2, chloroplastic; Flags: Precursor [Arabidopsis thaliana]	RecName: Full=Fructose-bisphosphate aldolase; EC=4.1.2.13;	ALDO
Solyc11g066880.1	74.1212	171.139	40.8448	90.0866	0.0056	0.0707282	-1.14116	down	yes	OK	putative phytosulfokines 6-like precursor [Solanum lycopersicum]	RecName: Full=Putative phytosulfokines 6; Short=AtPSK3_2; Short=AtPSK6; Contains: RecName: Full=Phytosulfokine-alpha-like; Short=PSK-alpha-like; Short=Phytosulfokin	annotation not avaliable	_
Solyc02g087090.2	916.484	2037.17	31.6086	70.1441	5e-05	0.00182258	-1.15	down	yes	OK	alpha-DOX2 [Solanum alpha-DOX2 [Solanum lycopersicum]	RecName: Full=Alpha-dioxygenase 1; Short=Alpha DOX1; AltName: Full=Fatty acid dioxygenase AlphaDOX1; AltName: Full=Pathogen-induced oxygenase; AltName: Full=Plant a	SubName: Full=Putative uncharacterized protein;	DOX1
Solyc04g080780.2	14.9164	33.2327	0.876865	1.9482	0.04715	0.273915	-1.15172	down	yes	OK	PREDICTED: bell-like homeodomain protein 1 [Solanum lycopersicum]	RecName: Full=BEL1-like homeodomain protein 11; Short=BEL1-like protein 11 [Arabidopsis thaliana]	SubName: Full=Chromosome chr18 scaffold_1, whole genome shotgun sequence;	_
Solyc06g051060.2	36.5288	81.5227	2.64268	5.87404	0.01635	0.143788	-1.15235	down	yes	OK	PREDICTED: uncharacterized protein LOC102588048 [Solanum tuberosum]	RecName: Full=Putative Myb family transcription factor At1g14600	SubName: Full=Putative uncharacterized protein (Chromosome chr8 scaffold_115, whole genome s [...]	_
Solyc08g074490.2	286.587	639.387	16.9517	37.6961	0.0001	0.00325535	-1.15299	down	yes	OK	PREDICTED: uncharacterized protein At4g15970-like [Solanum lycopersicum]	RecName: Full=Uncharacterized protein At4g15970 [Arabidopsis thaliana]	hypothetical protein	_
Solyc07g043390.2	759.369	1692.2	29.0594	64.6454	0.0001	0.00325535	-1.15354	down	yes	OK	PREDICTED: cellulose synthase-like protein G1-like [Solanum lycopersicum]	RecName: Full=Cellulose synthase-like protein G3; Short=AtCslG3 [Arabidopsis thaliana]	_	_
Solyc11g066420.1	27.1306	60.6893	1.85377	4.1243	0.0327	0.21966	-1.15369	down	yes	OK	PREDICTED: zinc finger protein STOP1 homolog [Solanum lycopersicum]	RecName: Full=Zinc finger protein STAR3; AltName: Full=Protein ALUMINUM RESISTANCE TRANSCRIPTION FACTOR 1; Short=Protein ART1; AltName: Full=Protein SENSITIVE TO A	hypothetical protein	_
Solyc07g053030.2	218.891	488.789	9.19356	20.4812	0.0005	0.0118912	-1.1556	down	yes	OK	PREDICTED: indole-3-acetic acid-amido synthetase GH3.6-like [Solanum lycopersicum]	RecName: Full=Indole-3-acetic acid-amido synthetase GH3.6; AltName: Full=Auxin-responsive GH3-like protein 6; Short=AtGH3-6; AltName: Full=Protein DWARF IN LIGHT 1;	_	GH3
Solyc10g008900.2	191.698	430.555	23.6428	52.711	0.00035	0.00894054	-1.1567	down	yes	OK	PREDICTED: uncharacterized protein LOC101251226 [Solanum lycopersicum]	RecName: Full=Dirigent protein 19; Short=AtDIR19; Flags: Precursor [Arabidopsis thaliana]	SubName: Full=Putative uncharacterized protein;	_
Solyc02g087810.2	56.254	125.726	3.72743	8.31026	0.0078	0.0883571	-1.15671	down	yes	OK	PREDICTED: aldose 1-epimerase-like [Solanum tuberosum]	RecName: Full=Aldose 1-epimerase; AltName: Full=Galactose mutarotase [Sus scrofa]	SubName: Full=Chromosome chr14 scaffold_21, whole genome shotgun sequence;	galM, GALM
Solyc07g005110.2	59.6558	133.321	1.84077	4.10607	0.00595	0.0736433	-1.15745	down	yes	OK	PREDICTED: putative cysteine-rich receptor-like protein kinase 35-like [Solanum tuberosum]	RecName: Full=G-type lectin S-receptor-like serine/threonine-protein kinase At1g67520; Flags: Precursor [Arabidopsis thaliana]	hypothetical protein	IRAK4
Solyc04g081250.1	54.4183	122.703	13.3361	29.7702	0.00785	0.088682	-1.15853	down	yes	OK	PREDICTED: indole-3-acetic acid-induced protein ARG7-like [Solanum lycopersicum]	_	SubName: Full=Chromosome chr18 scaffold_1, whole genome shotgun sequence;	SAUR
Solyc08g076630.1	54.1756	121.733	3.15709	7.06927	0.0096	0.101249	-1.16297	down	yes	OK	PREDICTED: basic 7S globulin-like [Solanum lycopersicum]	RecName: Full=Basic 7S globulin; AltName: Full=SBg7S; Short=Bg; Contains: RecName: Full=Basic 7S globulin high kDa subunit; Contains: RecName: Full=Basic 7S globuli	_	_
Solyc03g116510.1	47.0308	108.519	29.4415	65.9816	0.0082	0.0912484	-1.16421	down	yes	OK	PREDICTED: uncharacterized protein LOC102578512 [Solanum tuberosum]	_	_	_
Solyc02g090630.2	382.635	860.66	21.3496	47.8976	5e-05	0.00182258	-1.16574	down	yes	OK	PREDICTED: uncharacterized protein LOC101254161 [Solanum lycopersicum]	RecName: Full=Patatin-like protein 2; Short=AtPLP2; AltName: Full=Patatin-related phospholipase A IIalpha; Short=pPLAIIa; AltName: Full=Phospholipase A IIA; Short=A	SubName: Full=Chromosome chr18 scaffold_1, whole genome shotgun sequence;	_
Solyc03g093040.2	127.22	287.727	31.309	70.2493	0.0006	0.0137861	-1.16591	down	yes	OK	PREDICTED: 14 kDa proline-rich protein DC2.15-like [Solanum lycopersicum]	RecName: Full=Lipid transfer protein EARLI 1; AltName: Full=Protein EARLY ARABIDOPSIS ALUMINUM INDUCED 1; Short=pEARLI1; Flags: Precursor [Arabidopsis thaliana]	SubName: Full=Chromosome chr12 scaffold_57, whole genome shotgun sequence;	_
Solyc03g044960.1	16.6168	37.4451	1.40627	3.1557	0.04915	0.280136	-1.16609	down	yes	OK	PREDICTED: calcium uniporter protein, mitochondrial-like [Solanum tuberosum]	_	SubName: Full=Chromosome chr4 scaffold_32, whole genome shotgun sequence;	_
Solyc12g017460.1	628.493	1416.45	44.9981	101.023	0.0001	0.00325535	-1.16675	down	yes	OK	PREDICTED: GDSL esterase/lipase At1g28590-like [Solanum lycopersicum]	RecName: Full=GDSL esterase/lipase At1g28590; AltName: Full=Extracellular lipase At1g28590; Flags: Precursor [Arabidopsis thaliana]	_	_
Solyc11g066270.1	803.769	1815.99	75.2115	169.032	5e-05	0.00182258	-1.16827	down	yes	OK	xyloglucan endotransglucosylase-hydrolase XTH6 precursor [Solanum xyloglucan endotransglucosylase-hydrolase XTH6 [Solanum lyc	RecName: Full=Probable xyloglucan endotransglucosylase/hydrolase protein 32; Short=At-XTH32; Short=XTH-32; Flags: Precursor [Arabidopsis thaliana]	SubName: Full=Chromosome chr6 scaffold_25, whole genome shotgun sequence;	E2.4.1.207
Solyc02g085950.2	373.225	840.269	36.8508	82.8408	0.0027	0.042689	-1.16865	down	yes	OK	PREDICTED: ribulose bisphosphate carboxylase small chain 3B, chloroplastic-like [Solanum lycopersicum]	RecName: Full=Ribulose bisphosphate carboxylase small chain 3B, chloroplastic; Short=RuBisCO small subunit 3B; Flags: Precursor [Solanum lycopersicum]	ribulose bisphosphate carboxylase small chain 1B / RuBisCO small subunit 1B (RBCS-1B) (ATS1B [...]	rbcS
Solyc01g087450.2	57.6949	129.941	1.4022	3.15451	0.0067	0.0796255	-1.16972	down	yes	OK	PREDICTED: uncharacterized protein LOC101249679 [Solanum lycopersicum]	_	SubName: Full=Chromosome chr13 scaffold_45, whole genome shotgun sequence;	_
Solyc07g005560.2	1364.81	3102.22	180.279	405.877	0.00105	0.0209748	-1.17081	down	yes	OK	eukaryotic translation initiation factor 5A-2 [Solanum lycopersicum]	RecName: Full=Eukaryotic translation initiation factor 5A-2; Short=eIF-5A-2 [Solanum lycopersicum]	SubName: Full=Putative uncharacterized protein (Chromosome chr17 scaffold_12, whole genome s [...]	EIF5A
Solyc05g052150.2	300.922	687.34	59.1831	133.303	0.0006	0.0137861	-1.17145	down	yes	OK	PREDICTED: ATP synthase subunit delta', mitochondrial-like isoform 2 [Solanum lycopersicum]	RecName: Full=ATP synthase subunit delta', mitochondrial; AltName: Full=F-ATPase delta' subunit; Flags: Precursor	hypothetical protein	ATPeF1D, ATP5D, ATP16
Solyc04g008890.2	27.4057	62.7149	5.89779	13.2888	0.03305	0.221273	-1.17196	down	yes	OK	PREDICTED: uncharacterized protein At3g23325-like isoform 1 [Solanum lycopersicum]	RecName: Full=Uncharacterized protein At3g23325 [Arabidopsis thaliana]	SubName: Full=Putative uncharacterized protein;	SF3B5, SF3B10
Solyc06g064960.2	39.298	88.8164	2.32239	5.23441	0.01555	0.139385	-1.17242	down	yes	OK	PREDICTED: GDSL esterase/lipase 5-like [Solanum lycopersicum]	RecName: Full=GDSL esterase/lipase 5; AltName: Full=Extracellular lipase 5; Flags: Precursor [Arabidopsis thaliana]	_	_
Solyc03g098320.2	95.4153	215.643	4.08962	9.22321	0.0009	0.0185914	-1.1733	down	yes	OK	PREDICTED: uncharacterized protein LOC101255972 isoform 1 [Solanum lycopersicum]	RecName: Full=Protein REVEILLE 1	_	_
Solyc03g098400.1	42.3312	95.8782	0.967122	2.18798	0.00645	0.0777801	-1.17783	down	yes	OK	PREDICTED: probable LRR receptor-like serine/threonine-protein kinase At3g47570-like [Solanum lycopersicum]	RecName: Full=Putative receptor-like protein kinase At3g47110; Flags: Precursor [Arabidopsis thaliana]	annotation not avaliable	_
Solyc11g072570.1	117.213	265.96	5.20748	11.791	0.0011	0.0217922	-1.17903	down	yes	OK	PREDICTED: nitrate excretion transporter 1-like [Solanum lycopersicum]	RecName: Full=Protein NRT1/ PTR FAMILY 2.6; Short=AtNPF2.6; AltName: Full=Probable nitrate excretion transporter 2; AltName: Full=Protein NAXT1-like 1 [Arabidopsis	_	SLC15A3_4, PHT
Solyc10g007110.2	276.554	628.692	13.8344	31.3688	5e-05	0.00182258	-1.18107	down	yes	OK	PREDICTED: probable aminotransferase TAT2-like [Solanum lycopersicum]	RecName: Full=Probable aminotransferase TAT2; AltName: Full=Tyrosine aminotransferase 2 [Arabidopsis thaliana]	aminotransferase family protein (EC:2.6.1.5)	TAT
Solyc06g070910.2	30.4566	69.3346	1.59089	3.60788	0.0155	0.139197	-1.18132	down	yes	OK	PREDICTED: transcription factor bHLH135-like [Solanum lycopersicum]	RecName: Full=Transcription factor PRE3; AltName: Full=Basic helix-loop-helix protein 135; Short=AtbHLH135; Short=bHLH 135; AltName: Full=Protein ACTIVATION-TAGGED	bHLH family protein; bHLH family protein; FUNCTIONS IN: transcription factor activity, DNA b [...]	_
Solyc06g071150.2	281.034	638.683	9.30812	21.1169	0.0001	0.00325535	-1.18184	down	yes	OK	PREDICTED: HIPL1 protein-like [Solanum lycopersicum]	RecName: Full=HIPL1 protein; Flags: Precursor [Arabidopsis thaliana]	hypothetical protein	_
Solyc08g044510.2	770.545	1752.54	34.0776	77.3247	0.0001	0.00325535	-1.18211	down	yes	OK	PREDICTED: vicianin hydrolase-like [Solanum lycopersicum]	RecName: Full=Beta-glucosidase 12; Short=Os4bglu12; Flags: Precursor [Oryza sativa Japonica Group]	hypothetical protein	E3.2.1.21
Solyc05g012580.1	291.658	734.306	430.309	976.982	0.00015	0.00455289	-1.18296	down	yes	OK	PREDICTED: uncharacterized protein LOC101249727 [Solanum lycopersicum]	_	_	_
Solyc02g014830.2	59.5267	135.71	2.81695	6.4036	0.0033	0.0493616	-1.18475	down	yes	OK	PREDICTED: serine carboxypeptidase-like 34-like [Solanum lycopersicum]	RecName: Full=Putative serine carboxypeptidase-like 23; Flags: Precursor [Arabidopsis thaliana]	hypothetical protein	SCPL-II
Solyc08g075830.2	816.489	1865.79	57.6553	131.188	0.0002	0.00574367	-1.18611	down	yes	OK	PREDICTED: peroxidase 27-like [Solanum lycopersicum]	RecName: Full=Peroxidase 27; Short=Atperox P27; AltName: Full=ATP12a; AltName: Full=PRXR7; Flags: Precursor [Arabidopsis thaliana]	SubName: Full=Chromosome chr12 scaffold_36, whole genome shotgun sequence;	E1.11.1.7
Solyc10g005140.1	29.0704	66.2731	1.10812	2.52156	0.02485	0.186569	-1.1862	down	yes	OK	PREDICTED: probably inactive receptor-like protein kinase At2g46850-like [Solanum lycopersicum]	RecName: Full=Probably inactive receptor-like protein kinase At2g46850; Flags: Precursor [Arabidopsis thaliana]	_	_
Solyc09g009280.1	47.7339	109.283	4.50593	10.2627	0.0066	0.0788274	-1.18751	down	yes	OK	PREDICTED: uncharacterized protein LOC101262554 [Solanum lycopersicum]	_	_	_
Solyc09g074920.2	16.1252	36.8897	1.054	2.40117	0.0426	0.258353	-1.18786	down	yes	OK	PREDICTED: alkylated DNA repair protein alkB homolog 8-like [Solanum lycopersicum]	_	SubName: Full=Chromosome chr7 scaffold_42, whole genome shotgun sequence;	_
Solyc07g052660.1	1250.44	2862.64	126.591	288.745	0.0001	0.00325535	-1.18962	down	yes	OK	PREDICTED: early nodulin-like protein 2-like [Solanum lycopersicum]	RecName: Full=Uclacyanin-2; AltName: Full=Blue copper-binding protein II; Short=BCB II; AltName: Full=Phytocyanin 2; AltName: Full=Uclacyanin-II; Flags: Precursor [	_	_
Solyc09g065420.2	21.8434	50.1981	2.24131	5.12149	0.0429	0.259592	-1.19222	down	yes	OK	PREDICTED: non-specific lipid-transfer protein-like protein At2g13820-like [Solanum lycopersicum]	_	RecName: Full=Non-specific lipid-transfer protein;; Plant non-specific lipid-transfer protei [...]	_
Solyc02g077750.2	88.9884	206.12	18.4195	42.0912	0.0024	0.0391561	-1.19228	down	yes	OK	PREDICTED: protein DEHYDRATION-INDUCED 19-like [Solanum lycopersicum]	RecName: Full=Protein DEHYDRATION-INDUCED 19 homolog 4; AltName: Full=OsDi19-4	_	_
Solyc09g075870.1	352.536	808.592	9.85756	22.5771	5e-05	0.00182258	-1.19556	down	yes	OK	PREDICTED: probable linoleate 9S-lipoxygenase 5-like [Solanum lycopersicum]	RecName: Full=Probable linoleate 9S-lipoxygenase 5; AltName: Full=Leaf lipoxygenase [Solanum tuberosum]	lipoxygenase (EC:1.13.11.12); Plant lipoxygenase may be involved in a number of diverse aspe [...]	LOX1_5
Solyc12g096410.1	17.5817	40.7051	2.26464	5.20384	0.043	0.25992	-1.20029	down	yes	OK	PREDICTED: uncharacterized protein LOC101256165 [Solanum lycopersicum]	_	_	_
Solyc10g079700.1	183.993	426.579	22.6453	52.1032	0.0007	0.0154577	-1.20216	down	yes	OK	PREDICTED: two-component response regulator ARR9-like [Solanum lycopersicum]	RecName: Full=Two-component response regulator ARR9; AltName: Full=Response reactor 4 [Arabidopsis thaliana]	SubName: Full=Chromosome chr8 scaffold_106, whole genome shotgun sequence;	ARR-A
Solyc08g081440.2	28.9624	67.6833	7.31819	16.8501	0.02315	0.178465	-1.2032	down	yes	OK	hypothetical protein L484_024236 [Morus notabilis]	_	_	_
Solyc07g049630.1	90.1745	212.004	28.7039	66.1546	0.00195	0.0338121	-1.20459	down	yes	OK	PREDICTED: uncharacterized protein LOC101262829 isoform 1 [Solanum lycopersicum]	_	_	_
Solyc01g010220.2	43.5126	101.033	4.4315	10.2208	0.00685	0.0807317	-1.20564	down	yes	OK	PREDICTED: uncharacterized protein LOC101259565 [Solanum lycopersicum]	_	_	_
Solyc01g106200.1	44.0672	102.793	7.01854	16.2011	0.01225	0.118945	-1.20685	down	yes	OK	PREDICTED: oligopeptide transporter 4-like [Solanum lycopersicum]	RecName: Full=Oligopeptide transporter 4; Short=AtOPT4 [Arabidopsis thaliana]	SubName: Full=Chromosome chr18 scaffold_1, whole genome shotgun sequence;	_
Solyc11g063500.1	88.2335	228.717	353.956	821.801	0.00215	0.0362428	-1.21522	down	yes	OK	ATP synthase subunit alpha [Medicago truncatula]	_	_	ATPeF1A, ATP5A1, ATP1
Solyc04g015120.2	170.387	397.455	12.6601	29.3971	0.0007	0.0154577	-1.21539	down	yes	OK	PREDICTED: U-box domain-containing protein 33-like [Solanum lycopersicum]	_	hypothetical protein	_
Solyc07g045190.1	13.4633	32.1943	4.7653	11.0882	0.04505	0.267137	-1.21839	down	yes	OK	PREDICTED: E3 ubiquitin-protein ligase RHA1B-like isoform 1 [Solanum lycopersicum]	RecName: Full=Probable E3 ubiquitin-protein ligase RHA2B; AltName: Full=RING-H2 zinc finger protein RHA2b [Arabidopsis thaliana]	SubName: Full=Chromosome chr12 scaffold_47, whole genome shotgun sequence;	XERICO
Solyc01g109320.2	72.6392	169.664	3.43851	8.01372	0.0035	0.0515379	-1.22069	down	yes	OK	PREDICTED: protein TRANSPARENT TESTA 12-like [Solanum lycopersicum]	RecName: Full=Protein TRANSPARENT TESTA 12; AltName: Full=MATE efflux family protein TT12; AltName: Full=Protein DTX41 [Arabidopsis thaliana]	MATE efflux family protein, putative, expressed	TC.MATE, SLC47A, norM, mdtK, dinF
Solyc07g043070.2	23.8658	56.276	3.08917	7.20898	0.02145	0.169958	-1.22258	down	yes	OK	PREDICTED: uncharacterized protein LOC101259763 [Solanum lycopersicum]	_	_	_
Solyc06g084070.2	300.376	708.302	39.9191	93.3363	0.0001	0.00325535	-1.22536	down	yes	OK	IAA2 [Solanum lycopersicum]	RecName: Full=Auxin-responsive protein IAA1; AltName: Full=Indoleacetic acid-induced protein 1 [Arabidopsis thaliana]	_	IAA
Solyc07g005100.2	376.323	882.78	21.5571	50.4174	5e-05	0.00182258	-1.22576	down	yes	OK	PREDICTED: chitotriosidase-1-like [Solanum lycopersicum]	RecName: Full=Probable endochitinase [Caenorhabditis elegans]	_	E3.2.1.14
Solyc01g103060.2	17.2023	40.6728	2.25198	5.2712	0.04525	0.267687	-1.22694	down	yes	OK	PREDICTED: lipid transfer-like protein VAS-like [Solanum lycopersicum]	RecName: Full=Lipid transfer-like protein VAS; Flags: Precursor [Arabidopsis thaliana]	_	_
Solyc08g013930.2	807.447	1898.53	49.3446	115.621	5e-05	0.00182258	-1.22844	down	yes	OK	PREDICTED: probable peroxidase 61-like [Solanum lycopersicum]	RecName: Full=Probable peroxidase 61; Short=Atperox P61; Flags: Precursor [Arabidopsis thaliana]	_	E1.11.1.7
Solyc10g086100.1	385.842	940.132	234.726	550.055	0.00015	0.00455289	-1.2286	down	yes	OK	PREDICTED: trypsin inhibitor 1-like [Solanum lycopersicum]	RecName: Full=Trypsin inhibitor 1; AltName: Full=NSTI-I; AltName: Full=Trypsin inhibitor I; Flags: Precursor	_	_
Solyc01g094610.2	65.3228	153.578	3.06807	7.19381	0.00295	0.0454106	-1.22942	down	yes	OK	PREDICTED: rop guanine nucleotide exchange factor 2-like [Solanum lycopersicum]	RecName: Full=Rop guanine nucleotide exchange factor 3; Short=AtRopGEF3; AltName: Full=Rho of plants guanine nucleotide exchange factor 3 [Arabidopsis thaliana]	hypothetical protein	_
Solyc10g008830.2	14.0929	33.1922	0.90531	2.12521	0.03775	0.240829	-1.23112	down	yes	OK	PREDICTED: GDSL esterase/lipase At5g45960-like [Solanum lycopersicum]	RecName: Full=GDSL esterase/lipase At5g45960; AltName: Full=Extracellular lipase At5g45960; Flags: Precursor [Arabidopsis thaliana]	annotation not avaliable	_
Solyc06g084820.1	61.8561	146.037	2.72262	6.41702	0.0022	0.0368566	-1.23691	down	yes	OK	PREDICTED: geraniol 8-hydroxylase-like [Solanum lycopersicum]	RecName: Full=Geraniol 8-hydroxylase; AltName: Full=Cytochrome P450 76B6; AltName: Full=Geraniol 10-hydroxylase; Short=CrG10H [Catharanthus roseus]	SubName: Full=Chromosome chr2 scaffold_11, whole genome shotgun sequence;	_
Solyc03g110870.2	59.3636	141.804	10.1771	24.0185	0.0033	0.0493616	-1.23882	down	yes	OK	_	_	_	_
Solyc06g075570.1	124.029	293.374	3.57538	8.4454	0.0002	0.00574367	-1.24007	down	yes	OK	PREDICTED: putative respiratory burst oxidase homolog protein H-like [Solanum lycopersicum]	RecName: Full=Putative respiratory burst oxidase homolog protein H; AltName: Full=NADPH oxidase RBOHH; Short=AtRBOHH [Arabidopsis thaliana]	SubName: Full=Chromosome chr6 scaffold_3, whole genome shotgun sequence;	_
Solyc08g079930.1	481.339	1142.08	15.5951	36.9377	5e-05	0.00182258	-1.244	down	yes	OK	subtilisin-like protease [Solanum lycopersicum]	RecName: Full=Subtilisin-like protease; AltName: Full=Cucumisin-like serine protease; Flags: Precursor [Arabidopsis thaliana]	hypothetical protein	_
Solyc03g120830.2	13.6798	32.5549	1.08796	2.57765	0.03545	0.231238	-1.24443	down	yes	OK	PREDICTED: uncharacterized protein LOC101259623 [Solanum lycopersicum]	_	SubName: Full=Chromosome chr9 scaffold_7, whole genome shotgun sequence;	_
Solyc06g068520.2	167.673	400.805	19.8709	47.0887	0.0004	0.00996885	-1.24472	down	yes	OK	hydroxyproline-rich systemin precursor [Solanum lycopersicum]	RecName: Full=Hydroxyproline-rich systemin; AltName: Full=Defense-signaling glycopeptide hormone; Contains: RecName: Full=HypSys I; AltName: Full=TomHypSys I; Conta	_	_
Solyc02g092870.1	118.101	280.716	3.01762	7.16296	0.00075	0.0162966	-1.24714	down	yes	OK	PREDICTED: uncharacterized protein LOC101268546 [Solanum lycopersicum]	_	_	_
Solyc01g100210.2	164.901	393.208	8.93906	21.2603	0.0003	0.00789937	-1.24997	down	yes	OK	PREDICTED: probable galacturonosyltransferase-like 5-like [Solanum lycopersicum]	RecName: Full=Probable galacturonosyltransferase-like 7 [Arabidopsis thaliana]	glycosyltransferase, CAZy family GT8	_
Solyc01g067330.2	47.3302	113.382	4.5422	10.8312	0.0049	0.0648398	-1.25373	down	yes	OK	PREDICTED: CASP-like protein 6-like [Solanum lycopersicum]	RecName: Full=CASP-like protein 5 [Glycine max]	SubName: Full=Chromosome chr5 scaffold_2, whole genome shotgun sequence;	_
Solyc12g098880.1	0	2.30884	0	2.39079	0.0085	0.093322	-1.25749	down	yes	OK	unnamed protein product [Coffea canephora]	_	SubName: Full=Chromosome chr5 scaffold_2, whole genome shotgun sequence;	_
Solyc12g005310.1	35.7521	85.757	1.444	3.45739	0.00945	0.100243	-1.25961	down	yes	OK	PREDICTED: indole-3-acetic acid-amido synthetase GH3.6-like [Solanum lycopersicum]	RecName: Full=Indole-3-acetic acid-amido synthetase GH3.6; AltName: Full=Auxin-responsive GH3-like protein 6; Short=AtGH3-6; AltName: Full=Protein DWARF IN LIGHT 1;	GH3 family protein	GH3
Solyc12g009050.1	27.2441	65.7777	3.11227	7.46868	0.01615	0.142673	-1.26289	down	yes	OK	PREDICTED: uncharacterized protein LOC101247294 [Solanum lycopersicum]	RecName: Full=Nuclear transcription factor Y subunit A-3; Short=AtNF-YA-3; AltName: Full=Transcriptional activator HAP2C [Arabidopsis thaliana]	hypothetical protein	NFYA
Solyc12g007060.1	12.8187	31.4607	7.22672	17.3544	0.032	0.216825	-1.26389	down	yes	OK	hypothetical protein CICLE_v10010044mg [Citrus clementina]	RecName: Full=Kinesin-related protein 12; AltName: Full=Kinesin family member 12; AltName: Full=Kinesin-6 [Dictyostelium discoideum]	_	_
Solyc12g056950.1	29.9597	73.6669	8.35582	20.1084	0.0214	0.169691	-1.26694	down	yes	OK	PREDICTED: uncharacterized protein LOC101250672 [Solanum lycopersicum]	_	hypothetical protein	_
Solyc11g012250.1	21.4344	51.9209	1.63381	3.94424	0.0157	0.140166	-1.27151	down	yes	OK	PREDICTED: acyl-CoA--sterol O-acyltransferase 1-like [Solanum tuberosum]	RecName: Full=Acyl-CoA--sterol O-acyltransferase 1; AltName: Full=Sterol O-acyltransferase 1 [Arabidopsis thaliana]	_	_
Solyc12g019640.1	75.1076	181.752	3.03935	7.34233	0.00095	0.0193741	-1.27248	down	yes	OK	PREDICTED: pleiotropic drug resistance protein 1-like [Solanum lycopersicum]	RecName: Full=Pleiotropic drug resistance protein 1; AltName: Full=NtPDR1 [Nicotiana tabacum]	SubName: Full=Chromosome chr4 scaffold_6, whole genome shotgun sequence;	_
Solyc01g080890.2	113.725	278.014	17.159	41.4947	0.00105	0.0209748	-1.27396	down	yes	OK	PREDICTED: uncharacterized protein LOC102604316 [Solanum tuberosum]	_	_	_
Solyc06g076550.2	24.5973	59.6332	1.29154	3.12375	0.0168	0.146282	-1.27419	down	yes	OK	PREDICTED: UDP-glycosyltransferase 76E12-like [Solanum tuberosum]	RecName: Full=UDP-glycosyltransferase 76E12 [Arabidopsis thaliana]	_	_
Solyc04g009030.2	46.3555	112.376	2.31086	5.59591	0.00525	0.0675518	-1.27594	down	yes	OK	PREDICTED: glyceraldehyde-3-phosphate dehydrogenase A, chloroplastic-like [Solanum lycopersicum]	RecName: Full=Glyceraldehyde-3-phosphate dehydrogenase A, chloroplastic; AltName: Full=NADP-dependent glyceraldehydephosphate dehydrogenase subunit A; Flags: Precurso	annotation not avaliable	GAPA
Solyc02g089210.2	42.8122	104.319	4.12848	10.0034	0.003	0.0458973	-1.27681	down	yes	OK	PREDICTED: agamous-like MADS-box protein AGL8 homolog [Solanum tuberosum]	RecName: Full=Agamous-like MADS-box protein AGL8 homolog; AltName: Full=POTM1-1 [Solanum tuberosum]	SubName: Full=Chromosome chr14 scaffold_9, whole genome shotgun sequence;	K09264
Solyc07g063120.2	29.5426	71.7431	0.727023	1.76345	0.0076	0.0866894	-1.27833	down	yes	OK	PREDICTED: protein SPA1-RELATED 3-like [Solanum lycopersicum]	RecName: Full=Protein SPA1-RELATED 3 [Arabidopsis thaliana]	hypothetical protein	_
Solyc11g045150.1	29.4706	75.0155	18.8578	45.9028	0.0168	0.146282	-1.28342	down	yes	OK	hypothetical protein NitaMp027 [Nicotiana tabacum]	RecName: Full=Uncharacterized mitochondrial protein AtMg00030; AltName: Full=ORF107a (mitochondrion) [Arabidopsis thaliana]	SubName: Full=Chromosome chr10 scaffold_76, whole genome shotgun sequence;	_
Solyc03g096420.1	448.115	1190.45	626.8	1526.76	5e-05	0.00182258	-1.2844	down	yes	OK	TA20 [Nicotiana tabacum]	_	_	_
Solyc12g056980.1	167.608	410.317	14.9918	36.5265	0.0001	0.00325535	-1.28477	down	yes	OK	PREDICTED: ethylene-responsive transcription factor RAP2-4-like [Solanum lycopersicum]	RecName: Full=Ethylene-responsive transcription factor RAP2-4; AltName: Full=Ethylene-responsive transcription factor ERF059; AltName: Full=Protein RELATED TO APET	_	EREBP
Solyc03g120390.2	53.5763	131.126	3.83156	9.3414	0.0037	0.0535107	-1.28571	down	yes	OK	IAA15 [Solanum lycopersicum]	RecName: Full=Auxin-responsive protein IAA1; AltName: Full=Indoleacetic acid-induced protein 1 [Oryza sativa Japonica Group]	_	IAA
Solyc12g100300.1	24.9543	61.0318	1.65272	4.03136	0.01315	0.124772	-1.28642	down	yes	OK	PREDICTED: metal tolerance protein 4-like [Solanum lycopersicum]	RecName: Full=Metal tolerance protein 4; Short=OsMTP4 [Oryza sativa Japonica Group]	metal tolerance protein	_
Solyc03g114100.1	53.977	135.193	17.9704	43.9219	0.0036	0.0524167	-1.28932	down	yes	OK	PREDICTED: uncharacterized protein LOC101251567 [Solanum lycopersicum]	_	_	_
Solyc05g043360.1	39.9067	97.9091	1.73184	4.23724	0.0082	0.0912484	-1.29082	down	yes	OK	PREDICTED: laccase-7-like [Solanum lycopersicum]	RecName: Full=Laccase-7; AltName: Full=Benzenediol:oxygen oxidoreductase 7; AltName: Full=Diphenol oxidase 7; AltName: Full=Urishiol oxidase 7; Flags: Precursor [Ar	SubName: Full=Chromosome chr8 scaffold_23, whole genome shotgun sequence;	_
Solyc02g078660.2	79.9245	197.003	1.91663	4.71835	0.00055	0.0128501	-1.29971	down	yes	OK	PREDICTED: uncharacterized protein At4g04980-like [Solanum lycopersicum]	RecName: Full=Uncharacterized protein At4g04980 [Arabidopsis thaliana]	SubName: Full=Chromosome chr12 scaffold_36, whole genome shotgun sequence;	_
Solyc03g025870.2	43.5686	107.987	3.60375	8.8853	0.0037	0.0535107	-1.30192	down	yes	OK	PREDICTED: transcription factor MYB86-like [Solanum lycopersicum]	RecName: Full=Transcription factor LAF1; AltName: Full=Myb-related protein 18; Short=AtMYB18; AltName: Full=Protein LONG AFTER FAR-RED LIGHT 1 [Arabidopsis thaliana	SubName: Full=Chromosome undetermined scaffold_265, whole genome shotgun sequence;	MYBP
Solyc01g105770.2	88.8511	219.843	4.46171	11.0108	0.0008	0.0170622	-1.30325	down	yes	OK	PREDICTED: periaxin-like [Solanum lycopersicum]	RecName: Full=Uncharacterized PPE family protein PPE16; Flags: Precursor [Mycobacterium tuberculosis H37Rv]	_	_
Solyc07g006630.2	414.25	1026.07	23.6883	58.5545	5e-05	0.00182258	-1.30561	down	yes	OK	CONSTANS-like protein [Solanum CONSTANS-like protein [Solanum lycopersicum]	RecName: Full=Zinc finger protein CONSTANS-LIKE 5 [Arabidopsis thaliana]	_	_
Solyc10g051390.1	141.007	360.39	52.3336	129.597	0.00075	0.0162966	-1.30822	down	yes	OK	RNA-binding glycine-rich protein-1b [Nicotiana sylvestris]	RecName: Full=Glycine-rich RNA-binding protein GRP2A	hypothetical protein	_
Solyc12g005790.1	162.156	404.2	13.5734	33.7045	0.00015	0.00455289	-1.31216	down	yes	OK	PREDICTED: peroxidase 27-like [Solanum lycopersicum]	RecName: Full=Peroxidase 27; Short=Atperox P27; AltName: Full=ATP12a; AltName: Full=PRXR7; Flags: Precursor [Arabidopsis thaliana]	SubName: Full=Chromosome chr12 scaffold_36, whole genome shotgun sequence;	E1.11.1.7
Solyc10g055190.1	67.6251	169.929	11.5125	28.6403	0.00175	0.0311047	-1.31485	down	yes	OK	PREDICTED: disease resistance response protein 206-like [Solanum lycopersicum]	RecName: Full=Dirigent protein 21; Short=AtDIR21; Flags: Precursor [Arabidopsis thaliana]	SubName: Full=Putative uncharacterized protein;	_
Solyc05g055220.1	17.1955	43.1401	2.24041	5.58369	0.026	0.191993	-1.31746	down	yes	OK	PREDICTED: uncharacterized protein LOC101263214 [Solanum lycopersicum]	RecName: Full=Transcription repressor OFP13; AltName: Full=Ovate family protein 13; Short=AtOFP13 [Arabidopsis thaliana]	_	_
Solyc10g055230.1	166.885	420.956	29.5267	73.6289	0.0001	0.00325535	-1.31825	down	yes	OK	PREDICTED: disease resistance response protein 206-like [Solanum lycopersicum]	RecName: Full=Dirigent protein 20; Short=AtDIR20; Flags: Precursor [Arabidopsis thaliana]	hypothetical protein	_
Solyc03g114750.2	40.7268	102.21	3.62796	9.05572	0.0026	0.0415607	-1.31967	down	yes	OK	PREDICTED: uncharacterized protein LOC101262502 isoform 1 [Solanum lycopersicum]	_	_	_
Solyc01g099030.2	58.3059	146.315	2.79889	7.00618	0.0015	0.0275803	-1.32377	down	yes	OK	PREDICTED: acetylajmalan esterase-like isoform 1 [Solanum lycopersicum]	RecName: Full=GDSL esterase/lipase At5g03980; AltName: Full=Extracellular lipase At5g03980; Flags: Precursor [Arabidopsis thaliana]	_	_
Solyc08g076640.1	53.6231	134.834	3.14958	7.8939	0.00415	0.0580935	-1.32558	down	yes	OK	xyloglucan-specific endoglucanase inhibitor 10 [Solanum tuberosum]	_	_	_
Solyc01g105620.2	29.2635	73.6351	1.56259	3.92165	0.01505	0.136392	-1.32752	down	yes	OK	PREDICTED: RING-H2 finger protein ATL54-like [Solanum lycopersicum]	RecName: Full=RING-H2 finger protein ATL54 [Arabidopsis thaliana]	SubName: Full=Chromosome undetermined scaffold_55, whole genome shotgun sequence;	_
Solyc01g008030.2	25.3891	66.2664	10.4044	26.2183	0.01465	0.134071	-1.33338	down	yes	OK	_	_	_	_
Solyc11g010410.1	38.7019	98.0555	3.1005	7.81367	0.00635	0.0769759	-1.3335	down	yes	OK	PREDICTED: hyoscyamine 6-dioxygenase-like [Solanum lycopersicum]	RecName: Full=Hyoscyamine 6-dioxygenase; AltName: Full=Hyoscyamine 6-beta-hydroxylase	_	_
Solyc11g018530.1	292.302	738.913	13.7859	34.7775	5e-05	0.00182258	-1.33496	down	yes	OK	root-specific metal transporter [Solanum lycopersicum]	RecName: Full=Metal transporter Nramp5 [Oryza sativa Japonica Group]	hypothetical protein	SLC11A, NRAMP
Solyc04g005180.2	10.1951	25.9005	0.829739	2.09853	0.04935	0.280686	-1.33865	down	yes	OK	PREDICTED: protein PHYLLO, chloroplastic-like [Solanum lycopersicum]	RecName: Full=Protein PHYLLO, chloroplastic; Includes: RecName: Full=Inactive isochorismate synthase; AltName: Full=MENF; Includes: RecName: Full=2-succinyl-5-eno	_	PHYLLO
Solyc05g053400.1	18.5834	47.2053	1.25316	3.17532	0.02245	0.175124	-1.34133	down	yes	OK	PREDICTED: zeatin O-xylosyltransferase-like [Solanum lycopersicum]	RecName: Full=Zeatin O-glucosyltransferase; AltName: Full=Trans-zeatin O-beta-D-glucosyltransferase	_	CISZOG
Solyc03g019870.2	66.2487	168.379	3.4944	8.8543	0.00135	0.0253526	-1.34133	down	yes	OK	PREDICTED: abietadienol/abietadienal oxidase-like [Solanum lycopersicum]	RecName: Full=Abietadienol/abietadienal oxidase; Short=PtAO; AltName: Full=Cytochrome P450 720B1; AltName: Full=Cytochrome P450 CYPA	cytochrome P450	_
Solyc07g009230.2	2356.4	6064.5	466.364	1182.04	0.0025	0.0403237	-1.34175	down	yes	OK	PREDICTED: defensin-like protein 4-like [Solanum lycopersicum]	_	_	_
Solyc03g020010.1	384.806	984.011	58.3364	148.104	5e-05	0.00182258	-1.34414	down	yes	OK	PREDICTED: miraculin-like [Solanum lycopersicum]	RecName: Full=Miraculin; Short=MIR; Flags: Precursor	SubName: Full=Chromosome undetermined scaffold_200, whole genome shotgun sequence;	_
Solyc06g048910.1	17.9413	45.642	0.415464	1.05593	0.02315	0.178465	-1.34572	down	yes	OK	PREDICTED: disease resistance protein At4g27190-like [Solanum lycopersicum]	RecName: Full=Disease resistance protein At4g27190 [Arabidopsis thaliana]	_	RPS2
Solyc02g071070.2	545.762	1390.23	14.7117	37.4306	5e-05	0.00182258	-1.34725	down	yes	OK	PREDICTED: cation/H(+) antiporter 17-like [Solanum lycopersicum]	RecName: Full=Cation/H(+) antiporter 18; AltName: Full=Protein CATION/H+ EXCHANGER 18; Short=AtCHX18 [Arabidopsis thaliana]	cation proton exchanger	_
Solyc02g082150.1	40.4057	103.163	3.09216	7.86777	0.0052	0.0671855	-1.34734	down	yes	OK	PREDICTED: uncharacterized protein LOC102595848 [Solanum tuberosum]	_	_	_
Solyc04g050050.2	79.2051	202.437	3.61052	9.20672	0.00055	0.0128501	-1.35048	down	yes	OK	PREDICTED: protein IQ-DOMAIN 1-like [Solanum lycopersicum]	RecName: Full=Protein IQ-DOMAIN 1 [Arabidopsis thaliana]	_	_
Solyc10g055240.1	69.2728	178.291	5.93319	15.1903	0.00165	0.0297167	-1.35627	down	yes	OK	PREDICTED: uncharacterized protein LOC101249686 [Solanum lycopersicum]	_	hypothetical protein	_
Solyc12g011450.1	17.3927	44.7004	1.87162	4.79436	0.02005	0.163047	-1.35705	down	yes	OK	PREDICTED: chlorophyll a-b binding protein 13, chloroplastic-like [Solanum lycopersicum]	RecName: Full=Chlorophyll a-b binding protein 13, chloroplastic; AltName: Full=LHCII type III CAB-13; Flags: Precursor	SubName: Full=Chromosome chr19 scaffold_4, whole genome shotgun sequence;	LHCB3
Solyc04g076720.1	8.86654	22.8535	1.05007	2.69093	0.04815	0.277093	-1.35762	down	yes	OK	PREDICTED: autophagy-related protein 18a-like [Solanum tuberosum]	RecName: Full=Autophagy-related protein 18a; Short=AtATG18a [Arabidopsis thaliana]	_	_
Solyc11g007860.1	17.7825	47.3578	8.57308	21.9776	0.0242	0.183388	-1.35815	down	yes	OK	PREDICTED: uncharacterized protein LOC101262089 [Solanum lycopersicum]	_	_	_
Solyc06g076300.2	10.9174	28.2031	0.817763	2.10183	0.04785	0.276207	-1.36189	down	yes	OK	PREDICTED: uncharacterized protein C24B11.05-like [Solanum tuberosum]	_	annotation not avaliable	K07025
Solyc11g069240.1	459.881	1186.47	26.1865	67.3425	5e-05	0.00182258	-1.36269	down	yes	OK	PREDICTED: zinc finger protein JACKDAW-like [Solanum lycopersicum]	RecName: Full=Zinc finger protein JACKDAW; AltName: Full=ID1-like zinc finger protein 3 [Arabidopsis thaliana]	SubName: Full=Chromosome chr6 scaffold_3, whole genome shotgun sequence;	_
Solyc12g096870.1	85.2122	219.691	4.4324	11.4011	0.00065	0.0146069	-1.36301	down	yes	OK	PREDICTED: cinnamate beta-D-glucosyltransferase-like [Solanum lycopersicum]	RecName: Full=Cinnamate beta-D-glucosyltransferase; AltName: Full=UDP-glucose:cinnamate glucosyltransferase; Short=FaGT2	_	_
Solyc05g055320.2	809.963	2093.29	51.0864	131.626	5e-05	0.00182258	-1.36543	down	yes	OK	PREDICTED: peroxidase 5-like [Solanum lycopersicum]	RecName: Full=Peroxidase 5; Flags: Precursor [Vitis vinifera]	SubName: Full=Chromosome chr14 scaffold_27, whole genome shotgun sequence;	E1.11.1.7
Solyc07g009030.2	687.872	1798.06	144.185	371.615	5e-05	0.00182258	-1.36589	down	yes	OK	PREDICTED: defensin-like protein 3-like [Solanum lycopersicum]	_	_	_
Solyc08g061920.1	123.992	320.502	5.83518	15.0485	5e-05	0.00182258	-1.36677	down	yes	OK	PREDICTED: cytokinin dehydrogenase 7-like [Solanum lycopersicum]	RecName: Full=Cytokinin dehydrogenase 7; AltName: Full=Cytokinin oxidase 7; Short=AtCKX5; Short=AtCKX7; Short=CKO7 [Arabidopsis thaliana]	SubName: Full=Chromosome chr4 scaffold_6, whole genome shotgun sequence;	CKX
Solyc01g005630.1	16.0333	41.6108	2.02838	5.23552	0.0208	0.166713	-1.368	down	yes	OK	PREDICTED: ethylene-responsive transcription factor RAP2-11-like [Solanum lycopersicum]	RecName: Full=Ethylene-responsive transcription factor RAP2-11; AltName: Full=Protein RELATED TO APETALA2 11 [Arabidopsis thaliana]	annotation not avaliable	EREBP
Solyc11g008100.1	15.6036	41.6716	7.52321	19.4543	0.0233	0.179223	-1.37067	down	yes	OK	PREDICTED: uncharacterized protein LOC101264582 [Solanum lycopersicum]	_	_	_
Solyc07g062710.2	88.4681	229.976	6.67121	17.2523	0.0002	0.00574367	-1.37077	down	yes	OK	PREDICTED: probable transcription factor PosF21-like [Solanum lycopersicum]	RecName: Full=Transcription factor VIP1; AltName: Full=Protein SULPHATE UTILIZATION EFFICIENCY 3; Short=Protein SULFATE UTILIZATION EFFICIENCY 3; AltName: Full=VirE	SubName: Full=Chromosome chr19 scaffold_4, whole genome shotgun sequence;	_
Solyc08g079920.1	196.503	509.886	6.35723	16.4662	5e-05	0.00182258	-1.37304	down	yes	OK	PREDICTED: subtilisin-like protease-like [Solanum lycopersicum]	RecName: Full=Subtilisin-like protease; AltName: Full=Cucumisin-like serine protease; Flags: Precursor [Arabidopsis thaliana]	_	_
Solyc05g008020.2	11.547	30.0261	0.499835	1.2964	0.04525	0.267687	-1.37499	down	yes	OK	PREDICTED: mitogen-activated protein kinase 15 [Solanum lycopersicum]	RecName: Full=Mitogen-activated protein kinase 15; Short=MAP kinase 15	hypothetical protein	MAPK1_3
Solyc04g051680.2	16.117	42.2588	1.58698	4.13944	0.0205	0.165093	-1.38315	down	yes	OK	PREDICTED: ras-related protein Rab7-like isoform X1 [Solanum tuberosum]	RecName: Full=Ras-related protein Rab7 [Glycine max]	hypothetical protein	RAB7A
Solyc12g089110.1	13.2702	46.3355	106.668	278.368	0.0174	0.149875	-1.38387	down	yes	OK	_	_	_	_
Solyc07g009290.2	64.7763	171.828	15.3654	40.3261	0.00075	0.0162966	-1.39203	down	yes	OK	PREDICTED: uncharacterized protein LOC101245179 [Solanum lycopersicum]	_	_	_
Solyc02g091440.1	19.239	50.8858	1.65437	4.34923	0.02055	0.165325	-1.39448	down	yes	OK	PREDICTED: transcription factor bHLH83-like [Solanum lycopersicum]	RecName: Full=Transcription factor bHLH83; AltName: Full=Basic helix-loop-helix protein 83; Short=AtbHLH83; Short=bHLH 83; AltName: Full=Transcription factor EN 11	SubName: Full=Chromosome chr14 scaffold_26, whole genome shotgun sequence;	_
Solyc01g091300.2	28.0367	74.0543	1.2348	3.25427	0.0072	0.0834694	-1.39806	down	yes	OK	PREDICTED: protein transport Sec1a-like [Solanum lycopersicum]	RecName: Full=SNARE-interacting protein KEULE [Arabidopsis thaliana]	SubName: Full=Chromosome chr15 scaffold_37, whole genome shotgun sequence;	STXBP1, MUNC18-1
Solyc03g034120.2	14.699	39.0402	1.84147	4.85733	0.0187	0.156936	-1.39931	down	yes	OK	PREDICTED: homeobox-leucine zipper protein ATHB-21-like [Solanum lycopersicum]	RecName: Full=Homeobox-leucine zipper protein ATHB-40; AltName: Full=HD-ZIP protein ATHB-40; AltName: Full=Homeodomain transcription factor ATHB-40	hypothetical protein	HD-ZIP
Solyc08g007850.1	0	2.36095	0	2.64421	0.00935	0.0994015	-1.40284	down	yes	OK	PREDICTED: multidrug and toxin extrusion protein 2-like isoform 1 [Solanum lycopersicum]	_	_	TC.MATE, SLC47A, norM, mdtK, dinF
Solyc07g007240.2	94.839	253.978	22.5889	59.7707	0.00055	0.0128501	-1.40382	down	yes	OK	PREDICTED: metallocarboxypeptidase inhibitor-like [Solanum lycopersicum]	RecName: Full=Metallocarboxypeptidase inhibitor; Short=Carboxypeptidase inhibitor; Short=MCPI	_	_
Solyc12g006000.1	11.3079	29.9843	0.375631	0.994429	0.04685	0.272705	-1.40455	down	yes	OK	PREDICTED: clathrin coat assembly protein AP180-like [Solanum lycopersicum]	RecName: Full=Clathrin coat assembly protein AP180; Short=At-AP180; AltName: Full=Clathrin coat-associated protein AP180 [Arabidopsis thaliana]	epsin N-terminal homology (ENTH) domain-containing protein / clathrin assembly protein-relat [...]	_
Solyc09g007710.2	43.5475	115.469	0.876465	2.32189	0.00655	0.0784253	-1.40553	down	yes	OK	PREDICTED: TMV resistance protein N-like [Solanum lycopersicum]	RecName: Full=TMV resistance protein N [Nicotiana glutinosa]	_	_
Solyc08g008360.2	59.1137	157.625	6.01903	15.9507	0.00065	0.0146069	-1.40602	down	yes	OK	PREDICTED: uncharacterized protein LOC101260843 [Solanum lycopersicum]	_	_	_
Solyc08g074680.2	1774.56	4705.47	22.1136	58.6031	5e-05	0.00182258	-1.40604	down	yes	OK	PREDICTED: polyphenol oxidase B, chloroplastic-like [Solanum lycopersicum]	RecName: Full=Polyphenol oxidase B, chloroplastic; Short=PPO; AltName: Full=Catechol oxidase; Flags: Precursor [Solanum lycopersicum]	_	_
Solyc05g007900.2	161.654	432.54	18.2821	48.5726	5e-05	0.00182258	-1.40971	down	yes	OK	PREDICTED: E3 ubiquitin-protein ligase Praja-1-like isoform 2 [Solanum lycopersicum]	_	SubName: Full=Putative uncharacterized protein;	_
Solyc03g116060.2	499.145	1338.9	66.1969	176.028	5e-05	0.00182258	-1.41097	down	yes	OK	PREDICTED: gibberellin-regulated protein 6-like [Solanum lycopersicum]	RecName: Full=Gibberellin-regulated protein 6; AltName: Full=GAST1 protein homolog 6; Flags: Precursor [Arabidopsis thaliana]	SubName: Full=Chromosome chr17 scaffold_12, whole genome shotgun sequence;	_
Solyc11g044230.1	25.8144	71.894	14.9474	39.809	0.0076	0.0866894	-1.4132	down	yes	OK	PREDICTED: costars family protein-like [Solanum lycopersicum]	RecName: Full=Costars family protein [Oryza sativa Japonica Group]	hypothetical protein	_
Solyc05g052680.1	26.3865	70.6447	1.4721	3.92974	0.0099	0.103244	-1.41656	down	yes	OK	PREDICTED: BAHD acyltransferase DCR-like [Solanum lycopersicum]	RecName: Full=BAHD acyltransferase DCR; AltName: Full=Protein DEFECTIVE IN CUTICULAR RIDGES; AltName: Full=Protein PERMEABLE LEAVES 3 [Arabidopsis thaliana]	SubName: Full=Chromosome chr8 scaffold_23, whole genome shotgun sequence;	_
Solyc09g007890.1	564.138	1512.67	18.9937	50.8162	0.0001	0.00325535	-1.41977	down	yes	OK	PREDICTED: phenylalanine ammonia-lyase-like [Solanum lycopersicum]	RecName: Full=Phenylalanine ammonia-lyase; Short=PAL	SubName: Full=Chromosome chr16 scaffold_10, whole genome shotgun sequence;	E4.3.1.24
Solyc01g096720.2	9.77032	26.2615	0.476254	1.27763	0.04275	0.258961	-1.42367	down	yes	OK	PREDICTED: protein ZINC INDUCED FACILITATOR-LIKE 1-like [Solanum lycopersicum]	RecName: Full=Protein ZINC INDUCED FACILITATOR-LIKE 1; AltName: Full=Protein ZIF-LIKE 1 [Arabidopsis thaliana]	annotation not avaliable	_
Solyc05g008550.2	13.587	37.7788	6.11957	16.4292	0.01955	0.16074	-1.42476	down	yes	OK	_	_	_	_
Solyc03g120650.2	20.1544	54.2137	0.740308	1.98756	0.0178	0.152124	-1.4248	down	yes	OK	pollen-specific kinase partner protein [Solanum lycopersicum]	RecName: Full=Rop guanine nucleotide exchange factor 12; Short=AtRopGEF12; AltName: Full=Protein MATERNAL EFFECT EMBRYO ARREST 64; AltName: Full=Rho of plants guan	hypothetical protein	_
Solyc03g083870.2	249.993	672.79	10.7219	28.7926	5e-05	0.00182258	-1.42514	down	yes	OK	PREDICTED: probable pectinesterase/pectinesterase inhibitor 17-like [Solanum lycopersicum]	RecName: Full=Probable pectinesterase/pectinesterase inhibitor 17; Includes: RecName: Full=Pectinesterase inhibitor 17; AltName: Full=Pectin methylesterase inhibit	hypothetical protein	E3.1.1.11
Solyc12g017960.1	47.6504	136.472	35.3448	95.2309	0.0013	0.0247337	-1.42993	down	yes	OK	_	_	_	_
Solyc08g074690.2	1223	3315.05	46.2945	125.257	5e-05	0.00182258	-1.43598	down	yes	OK	PREDICTED: polyphenol oxidase F, chloroplastic-like [Solanum lycopersicum]	RecName: Full=Polyphenol oxidase E, chloroplastic; Short=PPO; AltName: Full=Catechol oxidase; Flags: Precursor [Solanum lycopersicum]	_	_
Solyc04g064920.2	86.7308	236.937	10.3694	28.126	0.0002	0.00574367	-1.43957	down	yes	OK	PREDICTED: putative protein PLEKHA9-like [Solanum lycopersicum]	_	hypothetical protein	_
Solyc06g060900.1	24.0831	66.9658	7.90422	21.6167	0.0065	0.0780964	-1.45145	down	yes	OK	PREDICTED: uncharacterized protein LOC100852642 [Vitis vinifera]	_	_	_
Solyc12g049550.1	37.146	102.201	2.69373	7.38237	0.0036	0.0524167	-1.45448	down	yes	OK	PREDICTED: GDSL esterase/lipase 5-like [Solanum lycopersicum]	RecName: Full=GDSL esterase/lipase 5; AltName: Full=Extracellular lipase 5; Flags: Precursor [Arabidopsis thaliana]	SubName: Full=Chromosome chr9 scaffold_7, whole genome shotgun sequence;	_
Solyc06g008560.1	23.2379	63.997	1.12935	3.10368	0.0073	0.0843936	-1.45849	down	yes	OK	PREDICTED: uncharacterized protein LOC102583946 [Solanum tuberosum]	_	_	_
Solyc02g071690.1	74.0752	204.327	5.42522	14.9143	0.00025	0.00690932	-1.45894	down	yes	OK	PREDICTED: GDSL esterase/lipase At1g29670-like [Solanum lycopersicum]	RecName: Full=GDSL esterase/lipase At5g45670; AltName: Full=Extracellular lipase At5g45670; Flags: Precursor [Arabidopsis thaliana]	_	_
Solyc12g010350.1	208.559	609.376	164.845	454.093	5e-05	0.00182258	-1.46188	down	yes	OK	hypothetical protein MIMGU_mgv1a017298mg [Erythranthe guttata]	RecName: Full=60S ribosomal protein L39-3 [Oryza sativa Japonica Group]	60S ribosomal protein L39	RP-L39e, RPL39
Solyc07g061930.1	8.41008	25.9344	17.769	48.9563	0.03705	0.237895	-1.46213	down	yes	OK	PREDICTED: C2 domain-containing protein At1g53590-like [Solanum tuberosum]	_	_	_
Solyc12g005430.1	39.0355	107.954	2.1776	6.00263	0.0027	0.042689	-1.46286	down	yes	OK	PREDICTED: salutaridinol 7-O-acetyltransferase-like [Solanum lycopersicum]	RecName: Full=Vinorine synthase [Rauvolfia serpentina]	_	_
Solyc11g069860.1	79.2206	222.803	20.784	57.3656	0.0003	0.00789937	-1.46471	down	yes	OK	PREDICTED: glutaredoxin-C4-like [Solanum lycopersicum]	RecName: Full=Glutaredoxin-C4; Short=AtGrxC4 [Arabidopsis thaliana]	SubName: Full=Putative uncharacterized protein;	grxC, GLRX, GLRX2
Solyc11g067290.1	49.733	137.661	3.00013	8.28266	0.00115	0.0225324	-1.46507	down	yes	OK	PREDICTED: deacetylvindoline O-acetyltransferase-like [Solanum lycopersicum]	RecName: Full=Rosmarinate synthase; Short=CbRAS; AltName: Full=Hydroxycinnamoyl transferase; Short=CbHCT1	_	_
Solyc11g068940.1	14.7959	41.0136	0.902807	2.49478	0.0319	0.21643	-1.46642	down	yes	OK	PREDICTED: E3 ubiquitin-protein ligase PUB24-like [Solanum lycopersicum]	RecName: Full=E3 ubiquitin-protein ligase PUB24; AltName: Full=Plant U-box protein 24; AltName: Full=U-box domain-containing protein 24 [Arabidopsis thaliana]	_	_
Solyc03g025490.2	86.0378	239.183	6.54723	18.1319	0.00015	0.00455289	-1.46957	down	yes	OK	PREDICTED: gibberellin 2-beta-dioxygenase 7-like [Solanum lycopersicum]	RecName: Full=Feruloyl CoA ortho-hydroxylase 2 [Arabidopsis thaliana]	SubName: Full=Putative uncharacterized protein (Chromosome chr15 scaffold_40, whole genome s [...]	_
Solyc03g091020.1	101.054	286.162	43.9752	121.838	5e-05	0.00182258	-1.4702	down	yes	OK	PREDICTED: 14 kDa proline-rich protein DC2.15-like [Solanum lycopersicum]	RecName: Full=Putative lipid-binding protein AIR1B; Flags: Precursor [Arabidopsis thaliana]	SubName: Full=Chromosome chr12 scaffold_57, whole genome shotgun sequence;	_
Solyc12g010800.1	121.917	339.987	10.9484	30.3627	0.0001	0.00325535	-1.47158	down	yes	OK	PREDICTED: uncharacterized protein LOC101256655 [Solanum lycopersicum]	RecName: Full=Transcription factor VIP1; AltName: Full=Protein SULPHATE UTILIZATION EFFICIENCY 3; Short=Protein SULFATE UTILIZATION EFFICIENCY 3; AltName: Full=VirE	_	_
Solyc07g047940.2	21.2396	59.1344	0.868173	2.41113	0.0056	0.0707282	-1.47365	down	yes	OK	PREDICTED: zinc finger CCCH domain-containing protein 18-like [Solanum lycopersicum]	RecName: Full=Zinc finger CCCH domain-containing protein 18; Short=AtC3H18 [Arabidopsis thaliana]	hypothetical protein	_
Solyc08g014430.2	19.4086	54.1053	0.600577	1.67162	0.01465	0.134071	-1.47683	down	yes	OK	PREDICTED: formin-like protein 1-like [Solanum lycopersicum]	RecName: Full=Formin-like protein 8; AltName: Full=OsFH8; Flags: Precursor [Oryza sativa Japonica Group]	hypothetical protein	_
Solyc01g106630.2	2372.63	6655.98	221.401	617.672	0.0001	0.00325535	-1.48018	down	yes	OK	PR1 protein precursor [Solanum PR1 protein [Solanum lycopersicum]	RecName: Full=Basic form of pathogenesis-related protein 1; Short=PRP 1; Flags: Precursor [Nicotiana tabacum]	SubName: Full=Putative uncharacterized protein (Chromosome chr3 scaffold_95, whole genome sh [...]	PR1
Solyc03g115710.1	99.4903	278.112	2.80648	7.83526	0.0001	0.00325535	-1.48122	down	yes	OK	PREDICTED: probable receptor-like protein kinase At5g61350-like [Solanum lycopersicum]	RecName: Full=Probable receptor-like protein kinase At2g21480; Flags: Precursor [Arabidopsis thaliana]	SubName: Full=Chromosome chr17 scaffold_12, whole genome shotgun sequence;	_
Solyc01g100100.2	33.3559	94.1396	5.63165	15.7563	0.0028	0.043771	-1.4843	down	yes	OK	PREDICTED: RING-H2 finger protein ATL11-like [Solanum lycopersicum]	RecName: Full=RING-H2 finger protein ATL18; Flags: Precursor [Arabidopsis thaliana]	_	_
Solyc12g008860.1	59.9866	171.331	15.7641	44.1262	0.0005	0.0118912	-1.48499	down	yes	OK	PREDICTED: transmembrane protein 258-like [Solanum lycopersicum]	RecName: Full=Transmembrane protein 258 homolog [Caenorhabditis elegans]	SubName: Full=Putative uncharacterized protein;	_
Solyc09g090010.2	319.815	902.326	28.0768	78.8095	5e-05	0.00182258	-1.48899	down	yes	OK	PREDICTED: germin-like protein subfamily 1 member 19-like [Solanum lycopersicum]	RecName: Full=Germin-like protein subfamily 1 member 15; Flags: Precursor [Arabidopsis thaliana]	_	_
Solyc07g053450.2	22.5313	63.6615	2.096	5.88501	0.00515	0.0668162	-1.48941	down	yes	OK	PREDICTED: uncharacterized protein LOC101258080 [Solanum lycopersicum]	RecName: Full=Transcription factor VIP1; AltName: Full=Protein SULPHATE UTILIZATION EFFICIENCY 3; Short=Protein SULFATE UTILIZATION EFFICIENCY 3; AltName: Full=VirE	_	_
Solyc03g093390.2	2748.11	7755.44	193.258	543.616	5e-05	0.00182258	-1.49206	down	yes	OK	beta expansin precursor [Solanum lycopersicum]	RecName: Full=Putative expansin-B2; Short=At-EXPB2; Short=AtEXPB2; AltName: Full=Ath-ExpBeta-1.4; AltName: Full=Beta-expansin-2; Flags: Precursor [Arabidopsis thal	SubName: Full=Chromosome chr9 scaffold_65, whole genome shotgun sequence;	_
Solyc12g094640.1	26.3927	74.5967	1.49794	4.23012	0.01035	0.106232	-1.49772	down	yes	OK	PREDICTED: glyceraldehyde-3-phosphate dehydrogenase B, chloroplastic-like [Solanum lycopersicum]	RecName: Full=Glyceraldehyde-3-phosphate dehydrogenase B, chloroplastic; AltName: Full=NADP-dependent glyceraldehydephosphate dehydrogenase subunit B; Flags: Precursor	SubName: Full=Chromosome chr18 scaffold_137, whole genome shotgun sequence;	GAPA
Solyc12g005370.1	200.067	569.544	16.5017	46.7255	5e-05	0.00182258	-1.5016	down	yes	OK	PREDICTED: peroxidase 27-like [Solanum lycopersicum]	RecName: Full=Peroxidase 27; Short=Atperox P27; AltName: Full=ATP12a; AltName: Full=PRXR7; Flags: Precursor [Arabidopsis thaliana]	SubName: Full=Chromosome chr10 scaffold_179, whole genome shotgun sequence;	E1.11.1.7
Solyc03g044090.2	63.3737	179.789	2.21194	6.26441	0.00025	0.00690932	-1.50187	down	yes	OK	PREDICTED: BTB/POZ domain-containing protein NPY2-like [Solanum lycopersicum]	RecName: Full=BTB/POZ domain-containing protein NPY2; AltName: Full=Protein NAKED PINS IN YUC MUTANTS 2 [Arabidopsis thaliana]	SubName: Full=Chromosome chr7 scaffold_20, whole genome shotgun sequence;	_
Solyc05g055860.2	14.6682	41.6588	0.582132	1.6497	0.0116	0.114686	-1.50279	down	yes	OK	PREDICTED: serine/threonine-protein kinase At3g07070-like [Solanum lycopersicum]	RecName: Full=Serine/threonine-protein kinase At3g07070 [Arabidopsis thaliana]	SubName: Full=Chromosome undetermined scaffold_70, whole genome shotgun sequence;	IRAK4
Solyc11g007730.1	213.211	607.422	16.6588	47.2506	5e-05	0.00182258	-1.50405	down	yes	OK	PREDICTED: bark storage protein A-like [Solanum lycopersicum]	_	phosphorylase family protein; phosphorylase family protein; FUNCTIONS IN: catalytic activity [...]	_
Solyc10g005190.1	17.4589	49.8362	1.39286	3.95981	0.01305	0.124163	-1.50738	down	yes	OK	PREDICTED: uncharacterized protein LOC102582888 [Solanum tuberosum]	_	_	_
Solyc03g115850.2	102.878	293.564	5.78421	16.457	5e-05	0.00182258	-1.50851	down	yes	OK	PREDICTED: NAC domain-containing protein 100-like [Solanum lycopersicum]	RecName: Full=NAC domain-containing protein 100; Short=ANAC100; Short=AtNAC5 [Arabidopsis thaliana]	NAC domain protein, IPR003441	_
Solyc12g005800.1	14.1706	42.0673	8.8576	25.275	0.01125	0.11215	-1.51272	down	yes	OK	PREDICTED: MYB-like transcription factor ETC1-like [Solanum tuberosum]	_	SubName: Full=Chromosome chr10 scaffold_179, whole genome shotgun sequence;	_
Solyc07g017980.1	17.7667	52.1992	6.19259	17.7026	0.00965	0.101604	-1.51535	down	yes	OK	PREDICTED: uncharacterized protein LOC101266136 [Solanum lycopersicum]	_	_	_
Solyc01g107540.2	288.612	829.297	29.0904	83.2352	5e-05	0.00182258	-1.51665	down	yes	OK	PREDICTED: uncharacterized protein LOC101249498 [Solanum lycopersicum]	RecName: Full=Basic secretory protease; AltName: Full=Boswellia basic secretory protease; Short=BBSP, partial [Boswellia serrata]	hypothetical protein	_
Solyc02g062340.2	17.8623	51.182	0.898246	2.57242	0.0191	0.15865	-1.51794	down	yes	OK	PREDICTED: probable fructose-bisphosphate aldolase 2, chloroplastic-like [Solanum lycopersicum]	RecName: Full=Probable fructose-bisphosphate aldolase 2, chloroplastic; Flags: Precursor [Arabidopsis thaliana]	RecName: Full=Fructose-bisphosphate aldolase; EC=4.1.2.13;	ALDO
Solyc12g007250.1	135.735	395.706	12.9767	37.6526	5e-05	0.00182258	-1.53683	down	yes	OK	PREDICTED: probable xyloglucan endotransglucosylase/hydrolase protein 26-like [Solanum lycopersicum]	RecName: Full=Probable xyloglucan endotransglucosylase/hydrolase protein 26; Short=At-XTH26; Short=XTH-26; Flags: Precursor [Arabidopsis thaliana]	SubName: Full=Chromosome chr11 scaffold_13, whole genome shotgun sequence;	E2.4.1.207
Solyc07g008380.1	20.1076	58.5753	1.15708	3.35892	0.01035	0.106232	-1.53751	down	yes	OK	PREDICTED: salutaridinol 7-O-acetyltransferase-like [Solanum tuberosum]	RecName: Full=Vinorine synthase [Rauvolfia serpentina]	_	_
Solyc05g050730.1	35.064	103.258	8.13989	23.7246	0.00165	0.0297167	-1.5433	down	yes	OK	PREDICTED: uncharacterized protein LOC101267026 [Solanum lycopersicum]	_	annotation not avaliable	_
Solyc04g007990.1	17.3769	56.0291	25.6231	74.7328	0.01085	0.109651	-1.5443	down	yes	OK	PREDICTED: uncharacterized protein LOC102579558 [Solanum tuberosum]	_	hypothetical protein	_
Solyc11g013390.1	9.78544	28.8065	1.65331	4.82313	0.02915	0.205572	-1.54461	down	yes	OK	PREDICTED: grpE protein homolog, mitochondrial-like [Solanum tuberosum]	_	_	_
Solyc10g083530.1	54.8488	161.472	3.65524	10.7205	0.0007	0.0154577	-1.55233	down	yes	OK	PREDICTED: uncharacterized protein LOC102598987 [Solanum tuberosum]	_	_	_
Solyc05g015250.2	14.4365	42.9825	2.78558	8.17105	0.0122	0.118607	-1.55254	down	yes	OK	PREDICTED: mannosyl-oligosaccharide glucosidase GCS1-like [Solanum lycopersicum]	RecName: Full=Mannosyl-oligosaccharide glucosidase GCS1; AltName: Full=Alpha-glucosidase 1; Short=Glucosidase 1; AltName: Full=Protein KNOPF; AltName: Full=Protein	_	GCS1
Solyc11g073180.1	65.8314	195.125	10.7853	31.6478	0.00025	0.00690932	-1.55304	down	yes	OK	PREDICTED: uncharacterized protein LOC102595295 [Solanum tuberosum]	_	_	_
Solyc03g005780.1	16.3281	48.2061	1.73774	5.12422	0.01625	0.143293	-1.56012	down	yes	OK	RecName: Full=Chlorophyll a-b binding protein 3C, chloroplastic; AltName: Full=LHCII type I CAB-3C; Short=LHCP; Flags: Precursor [Solanum lycopersicum]	RecName: Full=Chlorophyll a-b binding protein 3C, chloroplastic; AltName: Full=LHCII type I CAB-3C; Short=LHCP; Flags: Precursor [Solanum lycopersicum]	SubName: Full=Putative uncharacterized protein (Chromosome chr19 scaffold_4, whole genome sh [...]	LHCB1
Solyc08g066880.2	172.843	513.704	21.9139	64.6784	5e-05	0.00182258	-1.56144	down	yes	OK	PREDICTED: uncharacterized protein LOC101252010 [Solanum lycopersicum]	RecName: Full=5'-methylthioadenosine/S-adenosylhomocysteine nucleosidase; Short=MTA/SAH nucleosidase; Short=MTAN; AltName: Full=5'-methylthioadenosine nucleosidase	SubName: Full=Chromosome chr4 scaffold_6, whole genome shotgun sequence;	_
Solyc07g049460.2	73.6222	218.464	2.75647	8.1597	0.0002	0.00574367	-1.56569	down	yes	OK	laccase precursor [Solanum laccase [Solanum lycopersicum]	RecName: Full=Laccase-7; AltName: Full=Benzenediol:oxygen oxidoreductase 7; AltName: Full=Diphenol oxidase 7; AltName: Full=Urishiol oxidase 7; Flags: Precursor [Ar	SubName: Full=Chromosome chr8 scaffold_23, whole genome shotgun sequence;	_
Solyc06g068620.2	96.9938	288.537	7.72445	22.8936	5e-05	0.00182258	-1.56744	down	yes	OK	PREDICTED: uncharacterized protein LOC101254501 [Solanum lycopersicum]	_	hypothetical protein	_
Solyc07g043700.1	77.7282	231.308	4.66292	13.835	0.0006	0.0137861	-1.56902	down	yes	OK	PREDICTED: deacetylvindoline O-acetyltransferase-like [Solanum lycopersicum]	RecName: Full=Deacetylvindoline O-acetyltransferase; AltName: Full=Acetyl-coenzyme A:deacetylvindoline 4-O-acetyltransferase [Catharanthus roseus]	_	_
Solyc04g071580.2	26.7376	80.2795	3.4241	10.1853	0.00465	0.0626475	-1.57269	down	yes	OK	PREDICTED: abscisic stress-ripening protein 2-like [Solanum lycopersicum]	RecName: Full=Abscisic stress-ripening protein 2 [Solanum lycopersicum]	hypothetical protein	_
Solyc01g107220.2	445.867	1334	30.0833	89.7134	5e-05	0.00182258	-1.57636	down	yes	OK	PREDICTED: uncharacterized protein LOC101255544 [Solanum lycopersicum]	RecName: Full=Extensin-2; Short=AtExt2; AltName: Full=Cell wall hydroxyproline-rich glycoprotein 1; Short=HRGP1; Flags: Precursor [Arabidopsis thaliana]	_	_
Solyc02g066970.1	7.35579	22.6438	3.32968	10.0567	0.02375	0.181166	-1.5947	down	yes	OK	PREDICTED: uncharacterized protein LOC102579066 [Solanum tuberosum]	_	_	_
Solyc12g005090.1	9.53122	29.1427	2.00192	6.04871	0.0231	0.1783	-1.59524	down	yes	OK	PREDICTED: UPF0505 protein C16orf62 homolog [Solanum lycopersicum]	_	_	_
Solyc07g006570.2	23.5638	71.6666	1.93473	5.86289	0.00375	0.0540584	-1.59948	down	yes	OK	PREDICTED: ribonuclease 3-like [Solanum lycopersicum]	_	_	E3.1.27.1
Solyc10g007960.1	172.397	524.57	8.86398	26.892	5e-05	0.00182258	-1.60115	down	yes	OK	9-divinyl ether synthase-like [Solanum lycopersicum]	RecName: Full=9-divinyl ether synthase; Short=StDES; AltName: Full=Colneleate synthase; AltName: Full=Cytochrome P450 74D4 [Capsicum annuum]	SubName: Full=Chromosome chr3 scaffold_8, whole genome shotgun sequence;	AOS
Solyc10g084200.1	157.235	479.804	11.1146	33.7889	5e-05	0.00182258	-1.60409	down	yes	OK	PREDICTED: peroxidase 44-like [Solanum lycopersicum]	RecName: Full=Peroxidase 44; Short=Atperox P44; AltName: Full=ATP35; Flags: Precursor [Arabidopsis thaliana]	_	E1.11.1.7
Solyc06g083340.2	170.768	533.791	54.3582	165.61	5e-05	0.00182258	-1.60722	down	yes	OK	PREDICTED: wound-induced basic protein-like [Solanum lycopersicum]	RecName: Full=Wound-induced basic protein	SubName: Full=Chromosome undetermined scaffold_215, whole genome shotgun sequence;	_
Solyc05g054050.2	157.404	480.588	7.08351	21.5814	5e-05	0.00182258	-1.60725	down	yes	OK	PREDICTED: glutamate decarboxylase-like [Solanum lycopersicum]	RecName: Full=Glutamate decarboxylase; Short=GAD [Petunia x hybrida]	SubName: Full=Chromosome chr1 scaffold_5, whole genome shotgun sequence;	E4.1.1.15, gadB, gadA, GAD
Solyc02g080910.2	54.9553	167.756	1.68779	5.14352	0.0005	0.0118912	-1.60762	down	yes	OK	PREDICTED: probable pectate lyase 16-like [Solanum lycopersicum]	RecName: Full=Probable pectate lyase 16; Flags: Precursor [Arabidopsis thaliana]	SubName: Full=Putative uncharacterized protein (Chromosome chr10 scaffold_179, whole genome [...]	E4.2.2.2, pel
Solyc03g121200.2	19.7297	64.513	16.9007	51.6033	0.0102	0.105351	-1.61038	down	yes	OK	_	_	_	_
Solyc10g055820.1	250.994	771.113	21.1756	64.749	5e-05	0.00182258	-1.61246	down	yes	OK	PREDICTED: basic 30 kDa endochitinase-like [Solanum lycopersicum]	RecName: Full=Endochitinase 3; Flags: Precursor	ATHCHIB (ARABIDOPSIS THALIANA BASIC CHITINASE); chitinase; encodes a basic chitinase involve [...]	E3.2.1.14
Solyc01g104710.2	24.9635	77.2057	2.80095	8.60416	0.0019	0.0332127	-1.61912	down	yes	OK	PREDICTED: uncharacterized protein LOC101248818 isoform 2 [Solanum lycopersicum]	_	_	_
Solyc04g072300.1	14.4833	44.8737	3.16685	9.73101	0.0079	0.0890373	-1.61954	down	yes	OK	PREDICTED: ethylene-responsive transcription factor ESR1-like [Solanum lycopersicum]	RecName: Full=Ethylene-responsive transcription factor LEP; AltName: Full=Protein LEAFY PETIOLE [Arabidopsis thaliana]	AP2/ERF domain-containing transcription factor	_
Solyc02g030220.1	541.669	1671.06	43.0833	132.439	5e-05	0.00182258	-1.62013	down	yes	OK	PREDICTED: extensin-2-like [Solanum tuberosum]	RecName: Full=Leucine-rich repeat extensin-like protein 1; Short=AtLRX1; Short=LRR/EXTENSIN1; AltName: Full=Cell wall hydroxyproline-rich glycoprotein; Flags: Precu	_	_
Solyc12g049090.1	9.04794	27.991	0.617911	1.90245	0.02645	0.19387	-1.62239	down	yes	OK	PREDICTED: uncharacterized protein LOC101256073 [Solanum lycopersicum]	_	_	_
Solyc11g067320.1	47.2599	146.414	3.98611	12.2793	0.0003	0.00789937	-1.62317	down	yes	OK	PREDICTED: flavonol sulfotransferase-like [Solanum lycopersicum]	RecName: Full=Flavonol sulfotransferase-like	_	_
Solyc12g017870.1	288.597	894.997	21.712	67.075	5e-05	0.00182258	-1.62728	down	yes	OK	PREDICTED: peroxidase 5-like [Solanum lycopersicum]	RecName: Full=Peroxidase 5; Flags: Precursor [Vitis vinifera]	SubName: Full=Chromosome chr14 scaffold_27, whole genome shotgun sequence;	E1.11.1.7
Solyc09g061730.1	15.4388	48.1746	2.7484	8.52188	0.00585	0.072694	-1.63258	down	yes	OK	PREDICTED: uncharacterized protein LOC101261061 [Solanum lycopersicum]	_	hypothetical protein	_
Solyc09g014730.2	168.245	523.07	5.30908	16.4814	5e-05	0.00182258	-1.63431	down	yes	OK	PREDICTED: wall-associated receptor kinase 2-like [Solanum tuberosum]	RecName: Full=Wall-associated receptor kinase 2; Flags: Precursor [Arabidopsis thaliana]	SubName: Full=Chromosome chr18 scaffold_122, whole genome shotgun sequence;	_
Solyc08g068190.2	32.9111	102.381	1.35583	4.20946	0.001	0.0201958	-1.63446	down	yes	OK	PREDICTED: aldehyde dehydrogenase family 2 member B4, mitochondrial-like [Solanum lycopersicum]	RecName: Full=Aldehyde dehydrogenase family 2 member B7, mitochondrial; Short=ALDH2b; Flags: Precursor [Arabidopsis thaliana]	SubName: Full=Chromosome chr1 scaffold_46, whole genome shotgun sequence;	E1.2.1.3
Solyc01g100980.2	34.8632	108.632	1.35018	4.19994	0.00065	0.0146069	-1.63722	down	yes	OK	PREDICTED: polygalacturonase At1g48100-like [Solanum lycopersicum]	RecName: Full=Polygalacturonase At1g48100; Short=PG; AltName: Full=Pectinase At1g48100; Flags: Precursor [Arabidopsis thaliana]	SubName: Full=Chromosome chr14 scaffold_27, whole genome shotgun sequence;	_
Solyc05g052650.2	10.8055	34.0809	2.07141	6.45966	0.02045	0.164881	-1.64085	down	yes	OK	PREDICTED: BAHD acyltransferase DCR-like [Solanum lycopersicum]	_	_	_
Solyc08g083370.2	55.0728	172.768	5.53155	17.2599	0.0004	0.00996885	-1.64167	down	yes	OK	PREDICTED: soluble inorganic pyrophosphatase-like [Solanum lycopersicum]	RecName: Full=Soluble inorganic pyrophosphatase; AltName: Full=Pyrophosphate phospho-hydrolase; Short=PPase	SubName: Full=Putative uncharacterized protein (Chromosome chr15 scaffold_37, whole genome s [...]	ppa
Solyc03g116910.2	211.269	663.615	11.3691	35.6146	5e-05	0.00182258	-1.64735	down	yes	OK	cinnamoyl-CoA reductase [Solanum lycopersicum]	RecName: Full=Cinnamoyl-CoA reductase 1; Short=AtCCR1; AltName: Full=Protein IRREGULAR XYLEM 4 [Arabidopsis thaliana]	SubName: Full=Chromosome undetermined scaffold_69, whole genome shotgun sequence;	CCR
Solyc01g109860.2	146.136	459.561	4.94003	15.5105	5e-05	0.00182258	-1.65065	down	yes	OK	PREDICTED: uncharacterized protein LOC101268327 [Solanum lycopersicum]	RecName: Full=Phosphatidylinositol/phosphatidylcholine transfer protein SFH3; AltName: Full=Protein SEC FOURTEEN HOMOLOGS 3; Short=AtSFH3 [Arabidopsis thaliana]	hypothetical protein	_
Solyc06g034360.1	44.2459	139.47	2.0824	6.54884	0.0002	0.00574367	-1.65299	down	yes	OK	PREDICTED: probable pectinesterase/pectinesterase inhibitor 33-like [Solanum lycopersicum]	RecName: Full=Probable pectinesterase/pectinesterase inhibitor 33; Includes: RecName: Full=Pectinesterase inhibitor 33; AltName: Full=Pectin methylesterase inhibit	hypothetical protein	E3.1.1.11
Solyc01g097710.1	183.028	577.918	13.3581	42.0668	5e-05	0.00182258	-1.65497	down	yes	OK	PREDICTED: uncharacterized protein LOC101255148 [Solanum lycopersicum]	RecName: Full=Extensin-2; Short=AtExt2; AltName: Full=Cell wall hydroxyproline-rich glycoprotein 1; Short=HRGP1; Flags: Precursor [Arabidopsis thaliana]	_	_
Solyc01g005500.2	6.61829	20.9995	0.559263	1.76818	0.0461	0.270306	-1.66067	down	yes	OK	PREDICTED: zerumbone synthase-like [Solanum lycopersicum]	RecName: Full=Secoisolariciresinol dehydrogenase	hypothetical protein	_
Solyc03g082770.1	94.6167	301.029	7.98021	25.2827	0.0001	0.00325535	-1.66365	down	yes	OK	PREDICTED: extensin-2-like [Solanum tuberosum]	RecName: Full=Extensin-3; Short=AtExt3; Short=AtExt5; Flags: Precursor [Arabidopsis thaliana]	_	_
Solyc04g011920.1	26.5294	84.3692	1.28939	4.09184	0.0026	0.0415607	-1.66606	down	yes	OK	PREDICTED: cytochrome P450 86B1-like [Solanum lycopersicum]	RecName: Full=Cytochrome P450 86A2; AltName: Full=Protein ABERRANT INDUCTION OF TYPE THREE 1 [Arabidopsis thaliana]	SubName: Full=Chromosome chr7 scaffold_20, whole genome shotgun sequence;	_
Solyc02g014220.2	292.797	934.614	11.2166	35.7358	5e-05	0.00182258	-1.67173	down	yes	OK	PREDICTED: endoglucanase 5-like [Solanum lycopersicum]	RecName: Full=Endoglucanase 5; AltName: Full=Endo-1,4-beta glucanase 5; Flags: Precursor [Arabidopsis thaliana]	annotation not avaliable	_
Solyc08g066590.2	325.933	1041.15	16.3281	52.0292	5e-05	0.00182258	-1.67196	down	yes	OK	PREDICTED: uncharacterized protein LOC101250532 [Solanum lycopersicum]	_	SubName: Full=Chromosome chr6 scaffold_25, whole genome shotgun sequence;	_
Solyc07g063090.1	38.6682	125.484	9.79626	31.2634	0.001	0.0201958	-1.67417	down	yes	OK	PREDICTED: uncharacterized protein LOC102579210 [Solanum tuberosum]	_	annotation not avaliable	_
Solyc11g066470.1	10.4893	37.2834	13.2336	42.2464	0.0203	0.164224	-1.67462	down	yes	OK	PREDICTED: cyclin-dependent kinases regulatory subunit 2-like [Solanum lycopersicum]	RecName: Full=Cyclin-dependent kinases regulatory subunit 1; AltName: Full=CKS1-At [Arabidopsis thaliana]	_	CKS1
Solyc01g005880.1	197.453	632.641	15.2101	48.5737	5e-05	0.00182258	-1.67515	down	yes	OK	PREDICTED: uncharacterized protein LOC101268309 [Solanum lycopersicum]	RecName: Full=Extensin-1; Short=AtExt1; Short=AtExt4; Flags: Precursor	_	_
Solyc08g080280.2	23.3759	75.0544	1.1177	3.57786	0.0019	0.0332127	-1.67856	down	yes	OK	PREDICTED: uncharacterized protein LOC101266546 [Solanum lycopersicum]	_	_	_
Solyc12g096110.1	35.1057	112.89	3.09023	9.90299	0.00065	0.0146069	-1.68015	down	yes	OK	PREDICTED: protein BREVIS RADIX-like [Solanum tuberosum]	RecName: Full=Protein Brevis radix-like 1; Short=AtBRXL1 [Arabidopsis thaliana]	_	_
Solyc01g110360.2	27.8883	89.4741	1.29435	4.15029	0.0032	0.0481776	-1.68098	down	yes	OK	PREDICTED: probable fructose-bisphosphate aldolase 2, chloroplastic-like [Solanum lycopersicum]	RecName: Full=Probable fructose-bisphosphate aldolase 2, chloroplastic; Flags: Precursor [Arabidopsis thaliana]	RecName: Full=Fructose-bisphosphate aldolase; EC=4.1.2.13;	ALDO
Solyc03g093070.1	42.5788	139.291	16.0385	51.5051	0.0007	0.0154577	-1.68318	down	yes	OK	PREDICTED: 14 kDa proline-rich protein DC2.15-like [Solanum lycopersicum]	RecName: Full=Putative lipid-binding protein AIR1; AltName: Full=Auxin-induced in root cultures protein 1; Flags: Precursor [Arabidopsis thaliana]	SubName: Full=Chromosome chr12 scaffold_57, whole genome shotgun sequence;	_
Solyc01g097680.2	767.487	2479.5	63.8489	205.512	5e-05	0.00182258	-1.68649	down	yes	OK	PREDICTED: uncharacterized protein LOC101267561 [Solanum lycopersicum]	RecName: Full=Extensin-2; Short=AtExt2; AltName: Full=Cell wall hydroxyproline-rich glycoprotein 1; Short=HRGP1; Flags: Precursor [Arabidopsis thaliana]	_	_
Solyc03g114820.2	65.9143	214.633	7.14091	23.1072	0.0001	0.00325535	-1.69416	down	yes	OK	PREDICTED: uncharacterized protein LOC101244175 [Solanum lycopersicum]	_	hypothetical protein	_
Solyc02g014300.1	411.883	1343.02	17.5637	57.1522	5e-05	0.00182258	-1.70221	down	yes	OK	PREDICTED: probable pectinesterase/pectinesterase inhibitor 46-like [Solanum lycopersicum]	RecName: Full=Probable pectinesterase/pectinesterase inhibitor 46; Includes: RecName: Full=Pectinesterase inhibitor 46; AltName: Full=Pectin methylesterase inhibit	RecName: Full=Pectinesterase; EC=3.1.1.11;	E3.1.1.11
Solyc06g074340.2	57.2887	187.291	3.63377	11.8449	5e-05	0.00182258	-1.70473	down	yes	OK	PREDICTED: uncharacterized protein LOC101251296 [Solanum lycopersicum]	_	_	_
Solyc12g100260.1	11.2728	47.914	56.1331	183.074	0.01815	0.154018	-1.7055	down	yes	OK	PREDICTED: omega-6 fatty acid desaturase, endoplasmic reticulum isozyme 2-like isoform 2 [Solanum lycopersicum]	RecName: Full=Omega-6 fatty acid desaturase, endoplasmic reticulum isozyme 1 [Glycine max]	_	FAD2
Solyc01g009400.2	25.9266	84.9477	2.02794	6.6177	0.00235	0.038552	-1.70631	down	yes	OK	PREDICTED: peroxidase 60-like [Solanum lycopersicum]	RecName: Full=Peroxidase 60; Short=Atperox P60; AltName: Full=ATP14a; Flags: Precursor [Arabidopsis thaliana]	_	E1.11.1.7
Solyc07g045200.1	0	1.18606	0	3.26586	0.0406	0.250856	-1.70746	down	yes	OK	PREDICTED: uncharacterized protein LOC101267137 isoform 1 [Solanum lycopersicum]	_	SubName: Full=Chromosome undetermined scaffold_235, whole genome shotgun sequence; Flags: Fr [...]	_
Solyc05g052670.1	14.607	47.8277	0.806928	2.63547	0.00585	0.072694	-1.70755	down	yes	OK	PREDICTED: BAHD acyltransferase DCR-like [Solanum lycopersicum]	RecName: Full=BAHD acyltransferase DCR; AltName: Full=Protein DEFECTIVE IN CUTICULAR RIDGES; AltName: Full=Protein PERMEABLE LEAVES 3 [Arabidopsis thaliana]	SubName: Full=Chromosome chr8 scaffold_23, whole genome shotgun sequence;	_
Solyc04g039650.2	10.2439	33.8771	2.22973	7.28272	0.02605	0.192271	-1.70761	down	yes	OK	PREDICTED: ribose-phosphate pyrophosphokinase 3, mitochondrial-like [Solanum lycopersicum]	RecName: Full=Ribose-phosphate pyrophosphokinase 3, mitochondrial; AltName: Full=Phosphoribosyl pyrophosphate synthase 3; Flags: Precursor [Spinacia oleracea]	_	_
Solyc02g070970.1	7.55718	24.8394	0.812339	2.6665	0.0476	0.275478	-1.71479	down	yes	OK	PREDICTED: chlorophyll a-b binding protein 1B, chloroplastic-like isoform 1 [Solanum PREDICTED: chlorophyll a-b binding	RecName: Full=Chlorophyll a-b binding protein 1B, chloroplastic; AltName: Full=LHCII type I CAB-1B; Short=LHCP; Flags: Precursor [Solanum lycopersicum]	SubName: Full=Putative uncharacterized protein;	LHCB1
Solyc08g005950.2	28.4615	94.68	4.58369	15.0592	0.0028	0.043771	-1.71606	down	yes	OK	PREDICTED: guanine nucleotide-binding protein subunit gamma 1-like [Solanum lycopersicum]	_	_	_
Solyc10g009140.2	17.0058	56.2905	0.433055	1.43173	0.0053	0.0679989	-1.72514	down	yes	OK	PREDICTED: uncharacterized protein LOC101245501 [Solanum lycopersicum]	RecName: Full=Uncharacterized protein At4g04980 [Arabidopsis thaliana]	SubName: Full=Chromosome chr12 scaffold_36, whole genome shotgun sequence;	_
Solyc06g071830.2	14.2977	47.448	0.835613	2.7648	0.0054	0.0689135	-1.72627	down	yes	OK	PREDICTED: BTB/POZ and TAZ domain-containing protein 1-like [Solanum lycopersicum]	RecName: Full=BTB/POZ and TAZ domain-containing protein 1; AltName: Full=BTB and TAZ domain protein 1 [Arabidopsis thaliana]	hypothetical protein	_
Solyc09g091000.2	22.5304	75.1156	2.44468	8.09238	0.0015	0.0275803	-1.72692	down	yes	OK	PREDICTED: pathogenesis-related protein STH-2-like [Solanum lycopersicum]	RecName: Full=Pathogenesis-related protein STH-2 [Solanum tuberosum]	_	_
Solyc04g071080.1	85.8724	286.016	4.541	15.0916	5e-05	0.00182258	-1.73266	down	yes	OK	PREDICTED: uncharacterized protein LOC101249455 [Solanum lycopersicum]	RecName: Full=Extensin-3; Short=AtExt3; Short=AtExt5; Flags: Precursor [Arabidopsis thaliana]	_	_
Solyc12g056420.1	10.2068	34.0644	0.566669	1.88708	0.01635	0.143788	-1.73558	down	yes	OK	PREDICTED: lysophospholipid acyltransferase 2-like [Solanum lycopersicum]	RecName: Full=Lysophospholipid acyltransferase 1; Short=AtLPLAT1; AltName: Full=1-acylglycerophosphocholine O-acyltransferase 1; AltName: Full=1-acylglycerophosph	SubName: Full=Chromosome chr2 scaffold_112, whole genome shotgun sequence;	LPT1, ALE1
Solyc08g066890.2	53.7137	184.031	26.2916	87.6376	0.0003	0.00789937	-1.73695	down	yes	OK	PREDICTED: uncharacterized protein LOC101252010 [Solanum lycopersicum]	_	_	_
Solyc09g007240.2	9.60467	32.2757	1.21718	4.06295	0.013	0.123819	-1.73899	down	yes	OK	PREDICTED: uncharacterized protein LOC101259872 [Solanum lycopersicum]	_	SubName: Full=Chromosome chr8 scaffold_29, whole genome shotgun sequence;	_
Solyc06g051830.1	30.1579	100.944	1.0636	3.55401	0.00215	0.0362428	-1.74049	down	yes	OK	hypothetical protein AMTR_s00022p00094080 [Amborella trichopoda]	RecName: Full=Potassium transporter 26; AltName: Full=OsHAK26 [Oryza sativa Japonica Group]	_	kup
Solyc11g007250.1	11.6975	39.3019	0.649629	2.1756	0.0154	0.138498	-1.74373	down	yes	OK	PREDICTED: protein kinase G11A-like [Solanum lycopersicum]	RecName: Full=Protein kinase G11A	hypothetical protein	_
Solyc11g007220.1	478.154	1611.75	38.8608	130.537	5e-05	0.00182258	-1.74807	down	yes	OK	PREDICTED: peroxidase 2-like [Solanum lycopersicum]	RecName: Full=Peroxidase 5; Flags: Precursor [Vitis vinifera]	SubName: Full=Chromosome chr14 scaffold_27, whole genome shotgun sequence;	E1.11.1.7
Solyc04g080210.1	5.96873	20.1675	0.639266	2.14858	0.0468	0.272541	-1.7489	down	yes	OK	PREDICTED: uncharacterized protein LOC101267234 [Solanum lycopersicum]	RecName: Full=Transcription repressor OFP7; AltName: Full=Ovate family protein 7; Short=AtOFP7 [Arabidopsis thaliana]	_	_
Solyc04g007080.2	9.1333	30.8193	0.592527	1.99464	0.01195	0.116905	-1.75118	down	yes	OK	PREDICTED: putative late blight resistance protein homolog R1B-16-like [Solanum tuberosum]	_	_	_
Solyc03g118930.2	19.4555	65.7553	0.941497	3.17361	0.00455	0.0617267	-1.7531	down	yes	OK	PREDICTED: uncharacterized protein LOC101243978 [Solanum lycopersicum]	_	_	_
Solyc11g040100.1	0	1.72325	0	3.38137	0.01425	0.131491	-1.75761	down	yes	OK	_	_	_	_
Solyc01g097720.1	1303.7	4448.11	95.4961	324.784	5e-05	0.00182258	-1.76597	down	yes	OK	PREDICTED: uncharacterized protein LOC101255443 [Solanum lycopersicum]	RecName: Full=Extensin-2; Short=AtExt2; AltName: Full=Cell wall hydroxyproline-rich glycoprotein 1; Short=HRGP1; Flags: Precursor [Arabidopsis thaliana]	_	_
Solyc02g082090.2	240.774	823.499	15.5244	52.9155	5e-05	0.00182258	-1.76915	down	yes	OK	PREDICTED: peroxidase 7-like [Solanum lycopersicum]	RecName: Full=Peroxidase 7; Short=Atperox P7; AltName: Full=ATP30; Flags: Precursor [Arabidopsis thaliana]	SubName: Full=Chromosome chr1 scaffold_22, whole genome shotgun sequence;	E1.11.1.7
Solyc01g109740.2	40.2484	137.911	2.89363	9.88486	0.00045	0.0109525	-1.77234	down	yes	OK	PREDICTED: uncharacterized protein LOC101244818 [Solanum lycopersicum]	RecName: Full=Putative pectinesterase 11; Short=PE 11; AltName: Full=Pectin methylesterase 11; Short=AtPME11 [Arabidopsis thaliana]	SubName: Full=Chromosome chr3 scaffold_8, whole genome shotgun sequence;	E3.1.1.11
Solyc03g033970.1	76.9407	264.541	6.64155	22.713	5e-05	0.00182258	-1.77393	down	yes	OK	isoflavone reductase-like protein [Nicotiana tabacum]	RecName: Full=Isoflavone reductase homolog A622	_	_
Solyc01g005890.1	22.319	76.7644	2.43562	8.33633	0.00095	0.0193741	-1.77512	down	yes	OK	PREDICTED: uncharacterized protein LOC101268309 [Solanum lycopersicum]	RecName: Full=Leucine-rich repeat extensin-like protein 1; Short=AtLRX1; Short=LRR/EXTENSIN1; AltName: Full=Cell wall hydroxyproline-rich glycoprotein; Flags: Precu	_	_
Solyc03g093050.1	4.87589	16.9857	2.11555	7.27719	0.0349	0.229184	-1.78235	down	yes	OK	PREDICTED: 14 kDa proline-rich protein DC2.15-like [Solanum lycopersicum]	RecName: Full=Putative lipid-binding protein AIR1B; Flags: Precursor [Arabidopsis thaliana]	SubName: Full=Chromosome chr12 scaffold_57, whole genome shotgun sequence;	_
Solyc02g069200.1	61.4554	213.363	4.68481	16.2059	5e-05	0.00182258	-1.79046	down	yes	OK	iron-regulated transporter 1 precursor [Solanum lycopersicum]	RecName: Full=Probable zinc transporter 10; AltName: Full=ZRT/IRT-like protein 10; Flags: Precursor [Arabidopsis thaliana]	SubName: Full=Putative uncharacterized protein (Chromosome undetermined scaffold_60, whole g [...]	SLC39A1_2_3, ZIP1_2_3
Solyc03g096430.1	212.013	820.941	417.225	1443.86	5e-05	0.00182258	-1.79103	down	yes	OK	_	_	_	_
Solyc04g072310.2	20.0816	70.0504	1.9002	6.58755	0.0012	0.0232133	-1.79359	down	yes	OK	PREDICTED: uncharacterized protein LOC101262106 [Solanum lycopersicum]	_	_	_
Solyc11g067310.1	15.1012	52.4267	0.273009	0.946951	0.004	0.0565647	-1.79434	down	yes	OK	PREDICTED: ABC transporter B family member 21-like [Solanum lycopersicum]	RecName: Full=ABC transporter B family member 5; Short=ABC transporter ABCB.5; Short=AtABCB5; AltName: Full=P-glycoprotein 5; AltName: Full=Putative multidrug resis	annotation not avaliable	ABCB1
Solyc12g100250.1	59.5225	207.699	4.12816	14.355	5e-05	0.00182258	-1.79798	down	yes	OK	PREDICTED: omega-6 fatty acid desaturase, endoplasmic reticulum isozyme 2-like isoform 1 [Solanum lycopersicum]	RecName: Full=Omega-6 fatty acid desaturase, endoplasmic reticulum isozyme 1 [Glycine max]	SubName: Full=Putative uncharacterized protein (Chromosome chr6 scaffold_3, whole genome sho [...]	FAD2
Solyc09g011080.2	32.0514	112.031	1.48393	5.17954	0.00125	0.0240315	-1.8034	down	yes	OK	PREDICTED: ribulose bisphosphate carboxylase/oxygenase activase 1, chloroplastic-like [Solanum lycopersicum]	RecName: Full=Ribulose bisphosphate carboxylase/oxygenase activase 1, chloroplastic; Short=RA 1; Short=RuBisCO activase 1; Flags: Precursor	SubName: Full=Chromosome chr6 scaffold_3, whole genome shotgun sequence;	_
Solyc05g007770.2	5.17694	18.1841	0.30566	1.06952	0.04365	0.262173	-1.80696	down	yes	OK	PREDICTED: NAC transcription factor 29-like [Solanum lycopersicum]	RecName: Full=NAC transcription factor 29; Short=AtNAC029; AltName: Full=Protein NAC-LIKE, ACTIVATED BY AP3/PI; Short=AtNAP [Arabidopsis thaliana]	SubName: Full=Chromosome chr1 scaffold_84, whole genome shotgun sequence;	_
Solyc03g082790.2	127.694	450.979	14.4126	50.5794	5e-05	0.00182258	-1.81122	down	yes	OK	extensin-like protein Dif54 precursor [Solanum lycopersicum]	RecName: Full=Extensin-3; Short=AtExt3; Short=AtExt5; Flags: Precursor [Arabidopsis thaliana]	_	_
Solyc11g007210.1	536.163	1891.67	43.5775	153.188	5e-05	0.00182258	-1.81365	down	yes	OK	PREDICTED: peroxidase 5-like [Solanum lycopersicum]	RecName: Full=Peroxidase 5; Flags: Precursor [Vitis vinifera]	SubName: Full=Chromosome chr14 scaffold_27, whole genome shotgun sequence;	E1.11.1.7
Solyc06g075470.1	0	3.72979	0	3.5167	0.00035	0.00894054	-1.81422	down	yes	OK	PREDICTED: nucleoside diphosphate kinase IV, chloroplastic/mitochondrial-like [Solanum lycopersicum]	RecName: Full=Nucleoside diphosphate kinase 4, chloroplastic; AltName: Full=Nucleoside diphosphate kinase III; AltName: Full=Nucleoside diphosphate kinase IV; Short	RecName: Full=Nucleoside diphosphate kinase; EC=2.7.4.6;	ndk, NME
Solyc05g051920.2	21.2204	75.2281	1.06413	3.76289	0.0011	0.0217922	-1.82217	down	yes	OK	PREDICTED: protein spinster-like [Solanum lycopersicum]	_	SubName: Full=Chromosome chr7 scaffold_294, whole genome shotgun sequence;	_
Solyc09g008590.2	108.333	388.48	23.0876	81.69	5e-05	0.00182258	-1.82304	down	yes	OK	PREDICTED: pistil-specific extensin-like protein-like, partial [Solanum lycopersicum]	_	pollen Ole e 1 allergen and extensin family protein; pollen Ole e 1 allergen and extensin fa [...]	_
Solyc01g097690.2	748.089	2678.68	59.5659	212.582	5e-05	0.00182258	-1.83546	down	yes	OK	PREDICTED: uncharacterized protein LOC101254544 [Solanum lycopersicum]	RecName: Full=Extensin-1; Short=AtExt1; Short=AtExt4; Flags: Precursor	_	_
Solyc11g005300.1	17.4931	63.0036	2.40557	8.59794	0.00305	0.0464913	-1.83761	down	yes	OK	PREDICTED: RING-H2 finger protein ATL78-like [Solanum lycopersicum]	RecName: Full=RING-H2 finger protein ATL78 [Arabidopsis thaliana]	SubName: Full=Chromosome chr4 scaffold_73, whole genome shotgun sequence;	_
Solyc07g009260.2	9.50376	34.8666	2.87445	10.2804	0.0088	0.095457	-1.83854	down	yes	OK	PREDICTED: defensin-like protein 19-like [Solanum lycopersicum]	RecName: Full=Defensin-like protein 19; AltName: Full=Defensin AMP1 protein; AltName: Full=Low-molecular-weight cysteine-rich protein 78; Short=Protein LCR78; AltN	_	_
Solyc03g116520.1	0	4.61768	0	3.58953	0.0002	0.00574367	-1.84379	down	yes	OK	PREDICTED: uncharacterized protein LOC102578512 [Solanum tuberosum]	_	_	_
Solyc01g105550.1	9.90913	35.9117	0.559998	2.02289	0.01015	0.105043	-1.85292	down	yes	OK	AT1 protein [Solanum AT1 [Solanum lycopersicum]	RecName: Full=BAHD acyltransferase At5g47980 [Arabidopsis thaliana]	_	E2.3.1.133, HCT
Solyc01g106640.2	45.3979	165.527	7.12386	25.7788	0.00015	0.00455289	-1.85545	down	yes	OK	PREDICTED: pathogenesis-related leaf protein 6-like [Solanum lycopersicum]	RecName: Full=Pathogenesis-related protein 1A; Short=PR-1A; Flags: Precursor [Nicotiana tabacum]	SubName: Full=Putative uncharacterized protein (Chromosome chr3 scaffold_95, whole genome sh [...]	PR1
Solyc02g068170.1	10.1374	37.2668	2.0925	7.59204	0.01075	0.109046	-1.85926	down	yes	OK	_	_	_	_
Solyc01g097570.2	41.6774	152.118	4.60308	16.7211	5e-05	0.00182258	-1.861	down	yes	OK	PREDICTED: uncharacterized protein LOC101265774 [Solanum lycopersicum]	RecName: Full=Sulfated surface glycoprotein 185; Short=SSG 185; Flags: Precursor	_	NLK
Solyc04g082990.2	8.91594	33.1231	2.23847	8.15275	0.0087	0.0948669	-1.86477	down	yes	OK	PREDICTED: tetratricopeptide repeat protein 37-like [Solanum lycopersicum]	RecName: Full=Uncharacterized protein ycf68; AltName: Full=ORF113 (chloroplast) [Eucalyptus globulus subsp. globulus]	_	SKI3, TTC37
Solyc07g044710.1	21.9477	80.2684	1.45414	5.30075	0.00055	0.0128501	-1.86603	down	yes	OK	PREDICTED: 3-hydroxyisobutyryl-CoA hydrolase-like protein 5-like [Solanum lycopersicum]	RecName: Full=3-hydroxyisobutyryl-CoA hydrolase-like protein 5 [Arabidopsis thaliana]	SubName: Full=Chromosome chr12 scaffold_18, whole genome shotgun sequence;	HIBCH
Solyc01g096320.2	4.8793	17.8814	0.321755	1.1749	0.0374	0.239453	-1.8685	down	yes	OK	PREDICTED: homeobox-leucine zipper protein ATHB-7-like isoform 2 [Solanum lycopersicum]	RecName: Full=Homeobox-leucine zipper protein ATHB-7; AltName: Full=HD-ZIP protein ATHB-7; AltName: Full=Homeodomain transcription factor ATHB-7 [Arabidopsis thali	_	HD-ZIP
Solyc12g017350.1	26.6365	97.8355	2.30008	8.40667	0.0008	0.0170622	-1.86985	down	yes	OK	PREDICTED: metal tolerance protein 10-like [Solanum lycopersicum]	RecName: Full=Metal tolerance protein 10; Short=AtMTP10 [Arabidopsis thaliana]	SubName: Full=Chromosome chr19 scaffold_126, whole genome shotgun sequence;	_
Solyc07g006710.1	73.0886	270.228	13.1435	48.0518	5e-05	0.00182258	-1.87024	down	yes	OK	PREDICTED: pathogenesis-related protein PR-1-like [Solanum lycopersicum]	RecName: Full=Pathogenesis-related protein PR-1; Flags: Precursor [Medicago truncatula]	hypothetical protein	_
Solyc12g014160.1	0	1.12278	0	3.68949	0.0389	0.24496	-1.88342	down	yes	OK	PREDICTED: uncharacterized protein ycf45-like [Solanum lycopersicum]	_	_	_
Solyc06g035980.2	53.6474	199.446	7.94676	29.3327	0.0001	0.00325535	-1.88407	down	yes	OK	PREDICTED: actin-depolymerizing factor 7-like isoform 2 [Solanum lycopersicum]	RecName: Full=Actin-depolymerizing factor 7; Short=ADF-7; Short=AtADF7 [Arabidopsis thaliana]	ADF7 (actin depolymerizing factor 7); actin binding; actin depolymerizing factor 7 (ADF7); F [...]	CFL
Solyc01g057030.1	0	2.46144	0	3.71377	0.005	0.0655377	-1.89288	down	yes	OK	_	_	_	_
Solyc09g007020.1	23.461	88.6647	5.13408	19.1439	0.0005	0.0118912	-1.89871	down	yes	OK	PREDICTED: pathogenesis-related leaf protein 4-like [Solanum lycopersicum]	RecName: Full=Pathogenesis-related leaf protein 4; Short=P4; Flags: Precursor [Solanum lycopersicum]	SubName: Full=Putative uncharacterized protein (Chromosome chr3 scaffold_95, whole genome sh [...]	PR1
Solyc00g021640.2	4.12605	15.6094	0.207615	0.783549	0.034	0.2256	-1.91611	down	yes	OK	PREDICTED: ribosomal protein S4, mitochondrial-like [Solanum lycopersicum]	RecName: Full=Ribosomal protein S4, mitochondrial (mitochondrion) [Arabidopsis thaliana]	ribosomal protein S4 (RPS4); ribosomal protein S4 (RPS4); FUNCTIONS IN: structural constitue [...]	RP-S4, rpsD
Solyc07g014620.1	7.84994	30.1646	1.90478	7.20063	0.009	0.0970529	-1.9185	down	yes	OK	PREDICTED: uncharacterized protein LOC101250316 [Solanum lycopersicum]	_	_	SAUR
Solyc05g051810.1	32.4604	130.687	42.9865	162.808	0.0003	0.00789937	-1.92122	down	yes	OK	_	_	_	_
Solyc10g018320.1	4.54738	17.539	0.683803	2.61243	0.03805	0.241927	-1.93374	down	yes	OK	PREDICTED: 21 kDa protein-like [Solanum lycopersicum]	RecName: Full=21 kDa protein; AltName: Full=1.2 protein; Flags: Precursor	_	_
Solyc05g050880.2	18.9922	72.8502	1.19772	4.57747	0.003	0.0458973	-1.93426	down	yes	OK	PREDICTED: cationic peroxidase 1-like [Solanum lycopersicum]	RecName: Full=Cationic peroxidase 1; AltName: Full=PNPC1; Flags: Precursor	SubName: Full=Chromosome chr18 scaffold_1, whole genome shotgun sequence;	E1.11.1.7
Solyc06g072550.2	12.629	48.5418	1.23735	4.72946	0.0098	0.102612	-1.93442	down	yes	OK	PREDICTED: CASP-like protein VIT_17s0000g00560-like isoform 2 [Solanum lycopersicum]	RecName: Full=CASP-like protein VIT_17s0000g00560 [Vitis vinifera]	_	_
Solyc12g007260.1	63.4003	244.111	6.03442	23.1136	5e-05	0.00182258	-1.93745	down	yes	OK	PREDICTED: probable xyloglucan endotransglucosylase/hydrolase protein 26-like [Solanum lycopersicum]	RecName: Full=Probable xyloglucan endotransglucosylase/hydrolase protein 26; Short=At-XTH26; Short=XTH-26; Flags: Precursor [Arabidopsis thaliana]	SubName: Full=Chromosome chr11 scaffold_13, whole genome shotgun sequence;	E2.4.1.207
Solyc01g067870.2	115.755	445.424	6.62104	25.3991	5e-05	0.00182258	-1.93965	down	yes	OK	PREDICTED: peroxidase 24-like [Solanum tuberosum]	RecName: Full=Peroxidase 24; Short=Atperox P24; AltName: Full=ATP47; Flags: Precursor [Arabidopsis thaliana]	SubName: Full=Chromosome chr5 scaffold_2, whole genome shotgun sequence;	E1.11.1.7
Solyc06g033860.1	9.26041	35.8811	0.58396	2.25726	0.00695	0.0815407	-1.95063	down	yes	OK	PREDICTED: glutamate dehydrogenase A-like [Solanum lycopersicum]	RecName: Full=Glutamate dehydrogenase A; Short=GDH A [Nicotiana plumbaginifolia]	GDH2 (GLUTAMATE DEHYDROGENASE 2); ATP binding / glutamate dehydrogenase [NAD(P)+]/ glutamate [...]	GLUD1_2, gdhA
Solyc01g080570.2	70.2187	274.506	1.77651	6.93613	5e-05	0.00182258	-1.96509	down	yes	OK	PREDICTED: uncharacterized protein LOC101244900 [Solanum lycopersicum]	_	SubName: Full=Chromosome chr5 scaffold_2, whole genome shotgun sequence;	_
Solyc12g007270.1	10.1725	39.9752	0.963513	3.76573	0.00665	0.0792577	-1.96655	down	yes	OK	PREDICTED: probable xyloglucan endotransglucosylase/hydrolase protein 26-like [Solanum lycopersicum]	RecName: Full=Probable xyloglucan endotransglucosylase/hydrolase protein 26; Short=At-XTH26; Short=XTH-26; Flags: Precursor [Arabidopsis thaliana]	SubName: Full=Chromosome chr11 scaffold_13, whole genome shotgun sequence;	E2.4.1.207
Solyc07g032490.2	6.06985	23.8448	0.213774	0.838762	0.0223	0.174259	-1.97218	down	yes	OK	PREDICTED: nitrate transporter 1.4-like [Solanum lycopersicum]	RecName: Full=Protein NRT1/ PTR FAMILY 6.2; Short=AtNPF6.2; AltName: Full=Nitrate transporter 1.4 [Arabidopsis thaliana]	SubName: Full=Chromosome chr11 scaffold_13, whole genome shotgun sequence;	SLC15A3_4, PHT
Solyc02g091810.1	5.04154	19.9454	0.431856	1.69678	0.03415	0.226067	-1.97418	down	yes	OK	PREDICTED: transcription factor bHLH25-like [Solanum lycopersicum]	RecName: Full=Transcription factor bHLH18; AltName: Full=Basic helix-loop-helix protein 18; Short=AtbHLH18; Short=bHLH 18; AltName: Full=Transcription factor EN 2	hypothetical protein	_
Solyc01g110570.2	7.15439	28.9231	1.64158	6.51939	0.02325	0.178905	-1.98965	down	yes	OK	PREDICTED: auxin-induced protein 15A-like [Solanum lycopersicum]	RecName: Full=Indole-3-acetic acid-induced protein ARG7	SubName: Full=Putative uncharacterized protein (Chromosome chr3 scaffold_8, whole genome sho [...]	SAUR
Solyc01g005850.1	352.358	1407.37	32.9678	131.021	5e-05	0.00182258	-1.99067	down	yes	OK	PREDICTED: uncharacterized protein LOC101243632 [Solanum lycopersicum]	RecName: Full=Extensin-3; Short=AtExt3; Short=AtExt5; Flags: Precursor [Arabidopsis thaliana]	_	_
Solyc02g078690.1	26.4014	105.42	1.37335	5.46778	0.00045	0.0109525	-1.99326	down	yes	OK	PREDICTED: serine carboxypeptidase-like 31-like [Solanum lycopersicum]	RecName: Full=Serine carboxypeptidase-like 31; Flags: Precursor [Arabidopsis thaliana]	SubName: Full=Chromosome undetermined scaffold_645, whole genome shotgun sequence;	SCPL-II
Solyc08g076710.2	5.67109	23.1893	0.395977	1.61174	0.02565	0.190581	-2.02513	down	yes	OK	PREDICTED: transcription factor MYB39-like [Solanum lycopersicum]	RecName: Full=Transcription factor MYB39; AltName: Full=Myb-related protein 39; Short=AtMYB39 [Arabidopsis thaliana]	SubName: Full=Chromosome chr16 scaffold_10, whole genome shotgun sequence;	MYBP
Solyc06g062340.2	6.07242	25.9993	3.07683	12.5338	0.0222	0.173782	-2.02631	down	yes	OK	PREDICTED: zeatin O-glucosyltransferase-like [Solanum lycopersicum]	_	_	CISZOG
Solyc08g007610.1	45.9491	187.838	1.4425	5.88752	5e-05	0.00182258	-2.02909	down	yes	OK	PREDICTED: subtilisin-like protease-like [Solanum lycopersicum]	RecName: Full=Subtilisin-like protease SBT5.3; AltName: Full=Auxin-induced in root cultures protein 3; AltName: Full=Subtilase subfamily 5 member 3; Short=AtSBT5.3;	SubName: Full=Chromosome chr2 scaffold_112, whole genome shotgun sequence;	_
Solyc02g083200.2	7.66088	31.631	1.06488	4.35441	0.0252	0.188426	-2.03179	down	yes	OK	Ribosomal protein S10 [Medicago truncatula]	_	_	RP-S10, MRPS10, rpsJ
Solyc04g007010.2	5.0607	21.0289	0.644877	2.66273	0.01975	0.161618	-2.04581	down	yes	OK	PREDICTED: kirola-like [Solanum lycopersicum]	_	_	_
Solyc07g065420.1	10.1022	42.4391	1.258	5.24501	0.00505	0.0659852	-2.05981	down	yes	OK	PREDICTED: uncharacterized protein LOC101260361 [Solanum lycopersicum]	RecName: Full=Protein MIZU-KUSSEI 1 [Arabidopsis thaliana]	hypothetical protein	_
Solyc11g066640.1	14.5928	61.1484	0.852173	3.56166	0.00565	0.071115	-2.06333	down	yes	OK	PREDICTED: agmatine coumaroyltransferase-2-like [Solanum lycopersicum]	RecName: Full=Agmatine coumaroyltransferase-2 [Hordeum vulgare]	_	_
Solyc12g100090.1	17.9302	76.1506	1.25507	5.30429	0.0013	0.0247337	-2.07939	down	yes	OK	PREDICTED: uncharacterized protein LOC101247505 [Solanum lycopersicum]	_	_	_
Solyc10g006430.1	7.86081	34.9043	5.55651	23.5108	0.01795	0.152862	-2.08107	down	yes	OK	PREDICTED: uncharacterized protein LOC101252926 [Solanum lycopersicum]	_	_	_
Solyc08g075190.1	0	3.20004	0	4.31313	0.0047	0.0629812	-2.10874	down	yes	OK	_	_	_	_
Solyc01g087010.2	8.81141	38.9657	0.833625	3.66779	0.0029	0.0448845	-2.13744	down	yes	OK	PREDICTED: probable carbohydrate esterase At4g34215-like [Solanum lycopersicum]	RecName: Full=Probable carbohydrate esterase At4g34215 [Arabidopsis thaliana]	_	_
Solyc03g119320.1	45.2041	200.729	5.75498	25.3638	5e-05	0.00182258	-2.13989	down	yes	OK	PREDICTED: uncharacterized protein LOC101259728 [Solanum lycopersicum]	_	_	_
Solyc06g060070.2	166.683	743.22	11.2359	49.9192	5e-05	0.00182258	-2.15148	down	yes	OK	PREDICTED: 1-aminocyclopropane-1-carboxylate oxidase 5-like [Solanum lycopersicum]	RecName: Full=1-aminocyclopropane-1-carboxylate oxidase 5; Short=ACC oxidase 5; Short=AtACO5 [Arabidopsis thaliana]	SubName: Full=Chromosome chr18 scaffold_1, whole genome shotgun sequence;	E1.14.17.4
Solyc12g006110.1	119.895	537.803	8.11293	36.2445	5e-05	0.00182258	-2.15947	down	yes	OK	PREDICTED: fasciclin-like arabinogalactan protein 2-like [Solanum lycopersicum]	RecName: Full=Fasciclin-like arabinogalactan protein 2; Flags: Precursor [Arabidopsis thaliana]	SubName: Full=Chromosome chr19 scaffold_66, whole genome shotgun sequence;	_
Solyc12g042840.1	10.5312	47.8794	2.04185	9.20512	0.00425	0.0590167	-2.17256	down	yes	OK	PREDICTED: metallothiol transferase FosB-like [Solanum lycopersicum]	_	SubName: Full=Chromosome chr9 scaffold_104, whole genome shotgun sequence;	_
Solyc06g074710.1	28.005	127.824	1.61523	7.34728	0.00015	0.00455289	-2.18547	down	yes	OK	PREDICTED: agmatine coumaroyltransferase-2-like [Solanum lycopersicum]	RecName: Full=Agmatine coumaroyltransferase-2 [Hordeum vulgare]	_	_
Solyc07g008020.2	12.8881	60.1522	1.30659	6.06798	0.00055	0.0128501	-2.21541	down	yes	OK	IAA35 [Solanum lycopersicum]	RecName: Full=Auxin-responsive protein IAA29; AltName: Full=Indoleacetic acid-induced protein 29 [Arabidopsis thaliana]	_	IAA
Solyc10g009150.2	2419.67	11608.6	240.618	1145.86	5e-05	0.00182258	-2.25161	down	yes	OK	PREDICTED: organ-specific protein S2-like [Solanum lycopersicum]	_	_	_
Solyc12g044710.1	21.8843	105.537	2.15835	10.3373	5e-05	0.00182258	-2.25986	down	yes	OK	PREDICTED: uncharacterized protein LOC101250482 [Solanum lycopersicum]	_	_	_
Solyc12g038680.1	24.563	120.272	3.46341	16.8269	0.0001	0.00325535	-2.2805	down	yes	OK	hypothetical protein MIMGU_mgv1a019574mg, partial [Erythranthe guttata]	_	_	_
Solyc09g075410.2	123.047	603.158	13.1182	63.8341	5e-05	0.00182258	-2.28276	down	yes	OK	PREDICTED: uncharacterized protein LOC101257107 [Solanum lycopersicum]	_	_	_
Solyc05g010230.1	17.1646	84.2211	1.96062	9.56726	0.0005	0.0118912	-2.2868	down	yes	OK	PREDICTED: uncharacterized protein LOC101250116 [Solanum lycopersicum]	_	_	_
Solyc12g100110.1	47.6104	238.166	2.95294	14.7069	5e-05	0.00182258	-2.31627	down	yes	OK	PREDICTED: uncharacterized protein LOC101247198 [Solanum lycopersicum]	_	_	_
Solyc11g017100.1	6.48288	32.7393	0.345158	1.73697	0.01395	0.12972	-2.33124	down	yes	OK	PREDICTED: protein SCARECROW 1-like [Solanum lycopersicum]	RecName: Full=Scarecrow-like protein 14; Short=AtSCL14; AltName: Full=GRAS family protein 2; Short=AtGRAS-2 [Arabidopsis thaliana]	SubName: Full=Chromosome undetermined scaffold_129, whole genome shotgun sequence;	_
Solyc05g006030.2	91.3491	464.881	8.71749	44.1085	5e-05	0.00182258	-2.33907	down	yes	OK	PREDICTED: uncharacterized protein LOC101263113 [Solanum lycopersicum]	_	SubName: Full=Chromosome chr1 scaffold_46, whole genome shotgun sequence;	_
Solyc12g096840.1	6.70281	34.2409	0.843617	4.28053	0.0145	0.133128	-2.34313	down	yes	OK	PREDICTED: tyramine N-feruloyltransferase 4/11-like [Solanum lycopersicum]	RecName: Full=L-ornithine N5-acetyltransferase NATA1; AltName: Full=Protein N-ACETYLTRANSFERASE ACTIVITY 1 [Arabidopsis thaliana]	_	_
Solyc10g084190.1	12.649	69.5269	17.5459	89.189	0.0034	0.0504703	-2.34573	down	yes	OK	PREDICTED: peroxidase 44-like [Solanum lycopersicum]	RecName: Full=Leucine-rich repeat extensin-like protein 3; Short=AtLRX3; Short=LRR/EXTENSIN3; AltName: Full=Cell wall hydroxyproline-rich glycoprotein; Flags: Precu	_	E1.11.1.7
Solyc12g006140.1	2.57335	13.1244	0.276378	1.40831	0.04255	0.258175	-2.34925	down	yes	OK	PREDICTED: chlorophyll a-b binding protein 37, chloroplastic [Solanum lycopersicum]	RecName: Full=Chlorophyll a-b binding protein 37, chloroplastic; AltName: Full=LHCII type I CAB-37; Short=LHCP; Flags: Precursor	SubName: Full=Putative uncharacterized protein (Chromosome chr12 scaffold_47, whole genome s [...]	LHCB2
Solyc01g096280.1	266.044	1365.04	12.3381	63.1752	5e-05	0.00182258	-2.35624	down	yes	OK	PREDICTED: cytochrome P450 78A3-like [Solanum lycopersicum]	RecName: Full=Cytochrome P450 78A3	cytochrome P450	_
Solyc10g005460.2	23.563	122.164	1.80034	9.29152	5e-05	0.00182258	-2.36765	down	yes	OK	PREDICTED: transcription factor MYB3-like [Solanum lycopersicum]	RecName: Full=Transcription factor MYB32; AltName: Full=Myb-related protein 32; Short=AtMYB32 [Arabidopsis thaliana]	SubName: Full=Chromosome undetermined scaffold_521, whole genome shotgun sequence;	MYBP
Solyc09g066270.2	11.7092	60.9747	1.11495	5.769	0.0024	0.0391561	-2.37134	down	yes	OK	PREDICTED: LOB domain-containing protein 17-like [Solanum lycopersicum]	RecName: Full=LOB domain-containing protein 29; AltName: Full=ASYMMETRIC LEAVES 2-like protein 16; Short=AS2-like protein 16 [Arabidopsis thaliana]	SubName: Full=Chromosome chr7 scaffold_192, whole genome shotgun sequence;	_
Solyc05g014290.2	12.0537	62.9109	1.65036	8.53944	0.0022	0.0368566	-2.37136	down	yes	OK	PREDICTED: protein ODORANT1-like [Solanum lycopersicum]	RecName: Full=Protein ODORANT1; AltName: Full=MYB-like protein ODO1	SubName: Full=Chromosome chr14 scaffold_21, whole genome shotgun sequence;	MYBP
Solyc10g085170.1	28.9296	151.38	3.23623	16.8566	5e-05	0.00182258	-2.38093	down	yes	OK	PREDICTED: GDSL esterase/lipase CPRD49-like [Solanum lycopersicum]	RecName: Full=GDSL esterase/lipase CPRD49; AltName: Full=Extracellular lipase CPRD49; Flags: Precursor [Arabidopsis thaliana]	_	_
Solyc09g082300.2	4.24975	22.4511	0.434018	2.27926	0.01505	0.136392	-2.39274	down	yes	OK	PREDICTED: non-specific lipid-transfer protein-like protein At2g13820-like [Solanum tuberosum]	_	_	_
Solyc08g016430.1	0	1.55163	0	5.28574	0.01875	0.15706	-2.40211	down	yes	OK	_	_	_	_
Solyc03g083490.2	16.0175	85.7024	2.13185	11.3317	0.00015	0.00455289	-2.41019	down	yes	OK	PREDICTED: uncharacterized protein LOC101252469 [Solanum lycopersicum]	_	_	_
Solyc07g005420.1	4.73219	32.5673	21.4022	116.215	0.0118	0.116002	-2.44097	down	yes	OK	_	_	_	_
Solyc12g015730.1	0	1.14139	0	5.4545	0.03495	0.229416	-2.44745	down	yes	OK	PREDICTED: pentatricopeptide repeat-containing protein At5g55840-like [Solanum lycopersicum]	_	_	LRPPRC
Solyc05g051610.1	8.51462	46.5163	0.24264	1.32358	0.0009	0.0185914	-2.44756	down	yes	OK	PREDICTED: U-box domain-containing protein 35-like [Solanum lycopersicum]	RecName: Full=U-box domain-containing protein 35; AltName: Full=Plant U-box protein 35; Includes: RecName: Full=E3 ubiquitin ligase; Includes: RecName: Full=Serin	SubName: Full=Chromosome undetermined scaffold_52, whole genome shotgun sequence;	_
Solyc03g005210.2	20.2747	111.358	1.67412	9.15262	5e-05	0.00182258	-2.45078	down	yes	OK	PREDICTED: non-specific lipid-transfer protein-like protein At5g64080-like [Solanum lycopersicum]	RecName: Full=Uncharacterized 29.3 kDa protein [Orgyia pseudotsugata multiple nucleopolyhedrovirus]	_	_
Solyc11g005290.1	7.77628	43.1368	1.14176	6.27392	0.0089	0.0962406	-2.45811	down	yes	OK	PREDICTED: RING-H2 finger protein ATL78-like [Solanum lycopersicum]	RecName: Full=RING-H2 finger protein ATL78 [Arabidopsis thaliana]	hypothetical protein	_
Solyc08g079900.1	112.612	620.069	3.6323	19.9664	5e-05	0.00182258	-2.45862	down	yes	OK	PREDICTED: pathogenesis related protein P69G [Solanum lycopersicum]	RecName: Full=Subtilisin-like protease; AltName: Full=Cucumisin-like serine protease; Flags: Precursor [Arabidopsis thaliana]	hypothetical protein	_
Solyc12g036340.1	0	1.32418	0	5.60102	0.0075	0.0859889	-2.48569	down	yes	OK	_	_	_	_
Solyc12g049170.1	23.6818	139.376	1.78158	10.4283	5e-05	0.00182258	-2.54927	down	yes	OK	PREDICTED: uncharacterized protein LOC101257544 [Solanum lycopersicum]	_	_	_
Solyc12g049150.1	19.8885	117.043	1.14397	6.70691	0.0001	0.00325535	-2.5516	down	yes	OK	PREDICTED: uncharacterized protein LOC101256660 [Solanum lycopersicum]	_	_	_
Solyc12g010670.1	7.68429	45.5791	1.03098	6.05378	0.0081	0.0905392	-2.55382	down	yes	OK	PREDICTED: E3 ubiquitin-protein ligase RMA1H1-like [Solanum lycopersicum]	RecName: Full=E3 ubiquitin-protein ligase RMA1H1; AltName: Full=Protein RING membrane-anchor 1 homolog 1 [Capsicum annuum]	_	RNF5
Solyc07g007900.1	9.23017	54.5217	0.68225	4.01576	0.0008	0.0170622	-2.5573	down	yes	OK	PREDICTED: uncharacterized protein LOC101250116 [Solanum lycopersicum]	_	_	_
Solyc01g021630.1	3.08262	20.0112	1.276	8.04194	0.04915	0.280136	-2.65592	down	yes	OK	PREDICTED: uncharacterized protein LOC101250116 [Solanum lycopersicum]	_	_	_
Solyc01g094900.1	3.08262	19.7606	0.502493	3.19333	0.0482	0.277151	-2.66789	down	yes	OK	ferric-chelate reductase [Solanum lycopersicum]	RecName: Full=Ferric reduction oxidase 3, mitochondrial; Short=AtFRO3; AltName: Full=Ferric-chelate reductase 3; Flags: Precursor [Arabidopsis thaliana]	_	_
Solyc02g063250.2	4.49226	29.0898	0.366215	2.35611	0.0327	0.21966	-2.68564	down	yes	OK	PREDICTED: peptide methionine sulfoxide reductase MsrA-like [Solanum lycopersicum]	RecName: Full=Peptide methionine sulfoxide reductase MsrA; Short=Protein-methionine-S-oxide reductase; AltName: Full=Peptide-methionine (S)-S-oxide reductase; Short	SubName: Full=Chromosome chr14 scaffold_9, whole genome shotgun sequence;	msrA
Solyc01g095840.1	1.79668	11.8275	0.124862	0.819572	0.04695	0.273084	-2.71454	down	yes	OK	PREDICTED: putative RING-H2 finger protein ATL21A-like [Solanum tuberosum]	RecName: Full=RING-H2 finger protein ATL20 [Arabidopsis thaliana]	SubName: Full=Chromosome chr15 scaffold_40, whole genome shotgun sequence;	_
Solyc01g106140.1	1.95891	13.1364	0.120024	0.803254	0.0454	0.268218	-2.74253	down	yes	OK	PREDICTED: uncharacterized protein LOC101247870 [Solanum lycopersicum]	_	_	_
Solyc02g092820.2	16.5425	111.951	0.579844	3.91784	5e-05	0.00182258	-2.75632	down	yes	OK	PREDICTED: probable indole-3-acetic acid-amido synthetase GH3.1-like [Solanum lycopersicum]	RecName: Full=Probable indole-3-acetic acid-amido synthetase GH3.8; AltName: Full=Auxin-responsive GH3-like protein 8; Short=OsGH3-8 [Oryza sativa Japonica Group]	SubName: Full=Chromosome chr7 scaffold_20, whole genome shotgun sequence;	GH3
Solyc12g100080.1	20.9771	154.133	1.65105	12.0576	5e-05	0.00182258	-2.86849	down	yes	OK	PREDICTED: uncharacterized protein LOC101247800 [Solanum lycopersicum]	_	_	_
Solyc11g045520.1	28.4725	208.756	2.03836	14.8863	5e-05	0.00182258	-2.8685	down	yes	OK	PREDICTED: feruloyl CoA ortho-hydroxylase 1-like [Solanum lycopersicum]	RecName: Full=Feruloyl CoA ortho-hydroxylase 1 [Arabidopsis thaliana]	SubName: Full=Chromosome chr16 scaffold_555, whole genome shotgun sequence;	K06892
Solyc07g062670.1	2.02832	15.4791	1.45388	10.7569	0.04835	0.27763	-2.88728	down	yes	OK	_	_	_	_
Solyc08g006860.2	241.28	1812.67	14.2347	106.64	5e-05	0.00182258	-2.90526	down	yes	OK	PREDICTED: patatin group A-3-like [Solanum lycopersicum]	RecName: Full=Patatin-02; AltName: Full=Patatin group A-1; Flags: Precursor	_	_
Solyc03g006450.1	0	3.42749	0	0.751795	0.0042	0.058557	-2.91034	down	yes	OK	PREDICTED: esterase YdiI-like [Solanum lycopersicum]	_	thioesterase family protein; thioesterase family protein; FUNCTIONS IN: hydrolase activity, [...]	_
Solyc08g076700.1	2.22143	16.9034	0.213234	1.61523	0.04095	0.252344	-2.92123	down	yes	OK	PREDICTED: transcription factor MYB39-like [Solanum lycopersicum]	RecName: Full=Transcription factor MYB39; AltName: Full=Myb-related protein 39; Short=AtMYB39 [Arabidopsis thaliana]	MYB107 (myb domain protein 107); DNA binding / transcription factor; Encodes a putative tran [...]	MYBP
Solyc04g079240.2	21.1125	168.915	1.20227	9.58577	5e-05	0.00182258	-2.99513	down	yes	OK	PREDICTED: patatin-2-Kuras 4-like [Solanum tuberosum]	RecName: Full=Patatin-like protein 2; Short=AtPLP2; AltName: Full=Patatin-related phospholipase A IIalpha; Short=pPLAIIa; AltName: Full=Phospholipase A IIA; Short=A	SubName: Full=Chromosome chr18 scaffold_1, whole genome shotgun sequence;	_
Solyc05g025790.2	0	4.45763	0	0.824279	0.0025	0.0403237	-3.04313	down	yes	OK	inward rectifier potassium channel-like protein [Solanum tuberosum]	RecName: Full=Potassium channel AKT2/3 [Arabidopsis thaliana]	_	_
Solyc02g089190.1	2.23313	18.5108	0.274564	2.26729	0.0379	0.241366	-3.04575	down	yes	OK	PREDICTED: myb-related protein 305-like [Solanum lycopersicum]	RecName: Full=Transcription factor MYB48; AltName: Full=Myb-related protein 48; Short=AtMYB48 [Arabidopsis thaliana]	SubName: Full=Chromosome chr14 scaffold_9, whole genome shotgun sequence;	MYBP
Solyc09g082280.2	17.0644	143.176	1.78116	14.8373	5e-05	0.00182258	-3.05834	down	yes	OK	PREDICTED: non-specific lipid-transfer protein-like protein At2g13820-like isoform 1 [Solanum lycopersicum]	_	SubName: Full=Chromosome chr7 scaffold_31, whole genome shotgun sequence;; Plant non-specifi [...]	_
Solyc12g005820.1	4.27232	36.5998	0.823671	6.9397	0.0229	0.177481	-3.07473	down	yes	OK	PREDICTED: transcription initiation factor TFIID subunit 1-like [Solanum tuberosum]	_	_	_
Solyc10g079230.1	3.10604	26.3893	0.161561	1.36849	0.031	0.212846	-3.08243	down	yes	OK	PREDICTED: UPF0481 protein At3g47200-like [Solanum lycopersicum]	RecName: Full=UPF0481 protein At3g47200 [Arabidopsis thaliana]	_	_
Solyc06g054060.1	0	4.1516	0	0.922818	0.00255	0.0409292	-3.20605	down	yes	OK	PREDICTED: non-specific lipid-transfer protein-like protein At2g13820-like [Solanum lycopersicum]	_	SubName: Full=Chromosome chr7 scaffold_31, whole genome shotgun sequence;; Plant non-specifi [...]	_
Solyc04g077960.1	4.38856	41.4995	0.329114	3.09906	0.004	0.0565647	-3.23517	down	yes	OK	PREDICTED: transcription factor bHLH85-like [Solanum lycopersicum]	RecName: Full=Transcription factor bHLH85; AltName: Full=Basic helix-loop-helix protein 85; Short=AtbHLH85; Short=bHLH 85; AltName: Full=Transcription factor EN 11	_	_
Solyc01g090810.2	129.723	1249.94	8.53589	81.9893	5e-05	0.00182258	-3.26382	down	yes	OK	beta-expansin precursor [Solanum lycopersicum]	RecName: Full=Putative expansin-B2; Short=At-EXPB2; Short=AtEXPB2; AltName: Full=Ath-ExpBeta-1.4; AltName: Full=Beta-expansin-2; Flags: Precursor [Arabidopsis thal	hypothetical protein	_
Solyc12g010280.1	0	3.28192	0	9.65885	0.0022	0.0368566	-3.27185	down	yes	OK	_	_	_	_
Solyc03g096410.1	2.29083	32.7997	18.8013	185.287	0.0336	0.223707	-3.30086	down	yes	OK	_	_	_	_
Solyc03g093290.2	7.59488	76.142	0.72126	7.19575	0.002	0.034364	-3.31855	down	yes	OK	putative NAD(P)H-dependent oxidoreductase 2 [Morus notabilis]	RecName: Full=Aldo-keto reductase family 4 member C9 [Arabidopsis thaliana]	SubName: Full=Chromosome chr16 scaffold_182, whole genome shotgun sequence;	_
Solyc01g107390.2	313.999	3416.33	10.4831	113.854	5e-05	0.00182258	-3.44105	down	yes	OK	PREDICTED: probable indole-3-acetic acid-amido synthetase GH3.1-like [Solanum lycopersicum]	RecName: Full=Indole-3-acetic acid-amido synthetase GH3.3; AltName: Full=Auxin-responsive GH3-like protein 3; Short=AtGH3-3 [Arabidopsis thaliana]	GH3 family protein	GH3
Solyc10g079660.1	2.38366	25.9609	0.0830225	0.902635	0.0289	0.204618	-3.44257	down	yes	OK	PREDICTED: uncharacterized protein LOC101257916 [Solanum lycopersicum]	RecName: Full=Transcription factor ORG3; AltName: Full=Basic helix-loop-helix protein 39; Short=AtbHLH39; Short=bHLH 39; AltName: Full=OBP3-responsive gene 3; AltNa	SubName: Full=Chromosome undetermined scaffold_71, whole genome shotgun sequence;	_
Solyc02g076990.2	6.69452	73.0458	0.382045	4.15466	0.0012	0.0232133	-3.44292	down	yes	OK	PREDICTED: phospholipase A1-IIgamma-like [Solanum lycopersicum]	RecName: Full=Phospholipase A1-IIgamma; AltName: Full=DAD1-like seedling establishment-related lipase; Short=AtDSEL; Short=Phospholipase DSEL [Arabidopsis thaliana]	SubName: Full=Chromosome chr10 scaffold_81, whole genome shotgun sequence;	_
Solyc12g100100.1	2.94381	32.277	0.176193	1.92313	0.0267	0.195107	-3.44823	down	yes	OK	PREDICTED: uncharacterized protein LOC101246609 [Solanum lycopersicum]	_	_	_
Solyc12g049070.1	10.9483	121.316	0.745671	8.22347	5e-05	0.00182258	-3.46314	down	yes	OK	extensin-like protein Ext1 precursor [Solanum lycopersicum]	_	_	_
Solyc05g009730.1	3.92124	47.5195	3.83177	42.4318	0.01805	0.153483	-3.46906	down	yes	OK	Mitochondrial protein, putative [Medicago truncatula]	_	_	_
Solyc08g023660.2	1.45647	16.7148	0.162971	1.85651	0.01175	0.115638	-3.50991	down	yes	OK	PREDICTED: kirola-like [Solanum lycopersicum]	_	_	_
Solyc07g007750.2	1.9355	22.4879	0.285064	3.28578	0.02995	0.208434	-3.52688	down	yes	OK	defensin protein [Solanum lycopersicum]	RecName: Full=Defensin-like protein P322; AltName: Full=Probable protease inhibitor P322; Flags: Precursor	LCR69 (LOW-MOLECULAR-WEIGHT CYSTEINE-RICH 69); peptidase inhibitor; Predicted to encode a PR [...]	_
Solyc09g066260.2	23.4042	293.76	2.60605	32.5334	5e-05	0.00182258	-3.64198	down	yes	OK	PREDICTED: LOB domain-containing protein 16-like [Solanum lycopersicum]	RecName: Full=LOB domain-containing protein 16; AltName: Full=ASYMMETRIC LEAVES 2-like protein 18; Short=AS2-like protein 18 [Arabidopsis thaliana]	SubName: Full=Chromosome chr7 scaffold_192, whole genome shotgun sequence;	_
Solyc11g069140.1	0	1.54046	0	12.9033	0.0192	0.159057	-3.68967	down	yes	OK	_	_	_	_
Solyc01g098440.1	7.89336	108.066	0.406501	5.55458	0.00065	0.0146069	-3.77235	down	yes	OK	PREDICTED: receptor-like cytosolic serine/threonine-protein kinase RBK2-like [Solanum lycopersicum]	RecName: Full=Receptor-like cytosolic serine/threonine-protein kinase RBK2; AltName: Full=Protein ROP BINDING PROTEIN KINASES 2 [Arabidopsis thaliana]	hypothetical protein	IRAK4
Solyc02g067350.2	4.09093	58.2238	0.132511	1.88236	0.0013	0.0247337	-3.82836	down	yes	OK	PREDICTED: interaptin-like [Solanum tuberosum]	_	SubName: Full=Chromosome chr14 scaffold_21, whole genome shotgun sequence;	_
Solyc06g005400.1	0	1.74931	0	15.4696	0.0362	0.234075	-3.95136	down	yes	OK	_	_	_	_
Solyc01g094910.2	31.8053	505.809	0.962325	15.2812	5e-05	0.00182258	-3.98909	down	yes	OK	ferric-chelate reductase [Solanum lycopersicum]	RecName: Full=Ferric reduction oxidase 2; Short=AtFRO2; AltName: Full=Ferric-chelate reductase 2; AltName: Full=Protein FERRIC CHELATE REDUCTASE DEFECTIVE 1 [Arabid	hypothetical protein	_
Solyc03g020050.2	3.78988	87.3537	0.423596	9.71008	0.00915	0.098111	-4.51872	down	yes	OK	proteinase inhibitor type-2 CEVI57 precursor [Solanum lycopersicum]	RecName: Full=Proteinase inhibitor type-2 CEVI57; AltName: Full=Proteinase inhibitor type II CEVI57; Flags: Precursor	_	_
Solyc10g009310.2	75.775	1791.41	3.47527	81.9969	5e-05	0.00182258	-4.56037	down	yes	OK	PREDICTED: cytochrome P450 78A3-like [Solanum lycopersicum]	RecName: Full=Cytochrome P450 78A3	cytochrome P450	_
Solyc01g099950.1	2.38366	57.2793	0.114844	2.75371	0.01845	0.155591	-4.58363	down	yes	OK	PREDICTED: probable pectinesterase/pectinesterase inhibitor 41-like [Solanum lycopersicum]	RecName: Full=Probable pectinesterase/pectinesterase inhibitor 7; Includes: RecName: Full=Pectinesterase inhibitor 7; AltName: Full=Pectin methylesterase inhibitor	RecName: Full=Pectinesterase; EC=3.1.1.11;	E3.1.1.11
Solyc03g019690.1	12.8949	353.994	1.8089	49.1798	5e-05	0.00182258	-4.76488	down	yes	OK	PREDICTED: serine protease inhibitor 1-like [Solanum lycopersicum]	RecName: Full=Serine protease inhibitor 5; AltName: Full=gCDI-B1; Flags: Precursor	_	_
Solyc12g056810.1	1.85438	68.7205	0.0863644	3.1921	0.02725	0.197232	-5.20793	down	yes	OK	PREDICTED: cytochrome P450 78A4-like [Solanum lycopersicum]	RecName: Full=Cytochrome P450 78A7 [Arabidopsis thaliana]	cytochrome P450	_
Solyc12g088970.1	2.37195	89.7663	0.112613	4.24859	0.01775	0.151821	-5.23754	down	yes	OK	PREDICTED: cytochrome P450 82C4-like [Solanum lycopersicum]	RecName: Full=Cytochrome P450 82C4 [Arabidopsis thaliana]	SubName: Full=Chromosome chr18 scaffold_1, whole genome shotgun sequence;	_
Solyc08g066930.1	0	0.984658	0	162.24	0.04905	0.279796	-7.34199	down	yes	OK	PREDICTED: uncharacterized protein LOC101252010 [Solanum lycopersicum]	_	_	_

## Sheet: PBZ vs CK in root
Table S2. Significant differentially expressed genes involved in tomato shoots and roots under CCC/PBZ treatment.
gene_id	PBZ_count	CK_count	PBZ_fpkm	CK_fpkm	pvalue	FDR	log2FC(PBZ/CK)	up-down-regulation(PBZ/CK)	significant(pvalue<=0.05,|logFC|>=1)	status	NR_Description	Swissprot_Description	String_description	KEGG_GENE
Solyc01g095530.2	2002.98	26.3248	362.372	4.73049	5e-05	0.00182258	6.25934	up	yes	OK	PREDICTED: uncharacterized protein LOC102599207 [Solanum tuberosum]	_	SubName: Full=Chromosome chr15 scaffold_40, whole genome shotgun sequence;	_
Solyc05g052950.2	2122.76	30.9607	90.8396	1.32246	5e-05	0.00182258	6.10203	up	yes	OK	Serine/threonine-protein kinase Nek8, putative [Ricinus communis]	RecName: Full=Ultraviolet-B receptor UVR8; AltName: Full=Protein UV-B RESISTANCE 8; AltName: Full=RCC1 domain-containing protein UVR8 [Arabidopsis thaliana]	annotation not avaliable	_
Solyc10g005080.2	6716.89	99.5691	161.516	2.39095	5e-05	0.00182258	6.07795	up	yes	OK	PREDICTED: protein LHY-like [Solanum lycopersicum]	RecName: Full=Protein LHY; AltName: Full=MYB-related transcription factor LHY; AltName: Full=Protein LATE ELONGATED HYPOCOTYL [Arabidopsis thaliana]	_	LHY
Solyc11g069760.1	4143.48	67.2342	739.821	11.8947	5e-05	0.00182258	5.95879	up	yes	OK	PREDICTED: high affinity nitrate transporter 2.4-like [Solanum lycopersicum]	RecName: Full=High affinity nitrate transporter 2.4; Short=AtNRT2:4 [Arabidopsis thaliana]	_	NRT, narK, nrtP, nasA
Solyc06g074990.1	3619.06	67.2673	172.208	3.19385	5e-05	0.00182258	5.75271	up	yes	OK	NRT2;1 protein [Solanum AF092655_1 putative high-affinity nitrate transporter [Solanum lycopersicum]	RecName: Full=High affinity nitrate transporter 2.4; Short=AtNRT2:4 [Arabidopsis thaliana]	high affinity nitrate transporter	NRT, narK, nrtP, nasA
Solyc00g090860.1	412.851	9.24279	103.677	2.28396	5e-05	0.00182258	5.50441	up	yes	OK	PREDICTED: high-affinity nitrate transporter 2.1-like [Solanum tuberosum]	RecName: Full=High-affinity nitrate transporter 2.1; Short=AtNRT2:1; AltName: Full=Protein ACH1; AltName: Full=Protein LATERAL ROOT INITIATION 1 [Arabidopsis thali	_	NRT, narK, nrtP, nasA
Solyc08g082590.2	3152.38	84.9974	172.625	4.64333	5e-05	0.00182258	5.21634	up	yes	OK	PREDICTED: glutaredoxin domain-containing cysteine-rich protein 1-like [Solanum lycopersicum]	RecName: Full=Uncharacterized protein At3g28850 [Arabidopsis thaliana]	hypothetical protein	GRXCR1
Solyc02g036370.2	1005.49	27.6937	36.5384	1.00461	5e-05	0.00182258	5.18471	up	yes	OK	PREDICTED: uncharacterized protein LOC101261079 [Solanum lycopersicum]	RecName: Full=Protein REVEILLE 1	_	_
Solyc04g025750.2	2522.85	69.6253	150.925	4.15183	5e-05	0.00182258	5.18394	up	yes	OK	PREDICTED: auxin-induced protein 5NG4-like [Solanum lycopersicum]	RecName: Full=WAT1-related protein At1g70260	_	_
Solyc08g007130.2	524.253	14.6317	20.0904	0.559815	5e-05	0.00182258	5.16541	up	yes	OK	PREDICTED: beta-amylase 3, chloroplastic-like [Solanum lycopersicum]	RecName: Full=Beta-amylase 3, chloroplastic; AltName: Full=1,4-alpha-D-glucan maltohydrolase; AltName: Full=Beta-amylase 8; AltName: Full=Chloroplast beta-amylase;	beta-amylase (EC:3.2.1.2)	E3.2.1.2
Solyc04g082860.1	51.6519	1.90604	2.82647	0.103989	0.0237	0.180962	4.7645	up	yes	OK	PREDICTED: UDP-glycosyltransferase 74E1-like [Solanum lycopersicum]	RecName: Full=UDP-glycosyltransferase 74E2 [Arabidopsis thaliana]	_	SGT1
Solyc03g098010.2	34.7935	1.32418	2.34909	0.0888806	0.01395	0.12972	4.72409	up	yes	OK	PREDICTED: purple acid phosphatase 17-like [Solanum lycopersicum]	RecName: Full=Purple acid phosphatase 17; AltName: Full=Acid phosphatase type 5; AltName: Full=Peroxidase; Flags: Precursor [Arabidopsis thaliana]	hypothetical protein	ACP5
Solyc01g006290.2	52.0876	2.11488	3.21072	0.130016	0.01865	0.156769	4.62614	up	yes	OK	PREDICTED: lignin-forming anionic peroxidase-like [Solanum lycopersicum]	RecName: Full=Lignin-forming anionic peroxidase; AltName: Full=TOPA; Flags: Precursor	SubName: Full=Putative uncharacterized protein (Chromosome chr6 scaffold_3, whole genome sho [...]	E1.11.1.7
Solyc04g080620.2	75.2114	3.24883	4.37782	0.188345	0.01225	0.118945	4.53876	up	yes	OK	PREDICTED: mannan endo-1,4-beta-mannosidase 7-like [Solanum lycopersicum]	RecName: Full=Mannan endo-1,4-beta-mannosidase 7; AltName: Full=Beta-mannanase 7; AltName: Full=Endo-beta-1,4-mannanase 7; Short=AtMAN7; Flags: Precursor [Arabidops	SubName: Full=Chromosome chr18 scaffold_1, whole genome shotgun sequence;	_
Solyc05g007880.2	509.818	23.6111	21.7608	1.00475	5e-05	0.00182258	4.43682	up	yes	OK	PREDICTED: dof zinc finger protein DOF5.2-like [Solanum lycopersicum]	RecName: Full=Cyclic dof factor 2; AltName: Full=Dof zinc finger protein DOF5.2; Short=AtDOF5.2 [Arabidopsis thaliana]	hypothetical protein	_
Solyc07g049670.2	192.243	9.96278	9.15364	0.472986	5e-05	0.00182258	4.27448	up	yes	OK	PREDICTED: benzyl alcohol O-benzoyltransferase-like [Solanum lycopersicum]	RecName: Full=Benzyl alcohol O-benzoyltransferase; AltName: Full=Benzoyl coenzyme A:benzyl alcohol benzoyl transferase [Nicotiana tabacum]	hypothetical protein	_
Solyc02g075620.2	113.278	6.03118	7.45839	0.395471	0.00075	0.0162966	4.23722	up	yes	OK	PREDICTED: probable pectinesterase 53-like [Solanum tuberosum]	RecName: Full=Probable pectinesterase 53; Short=PE 53; AltName: Full=Pectin methylesterase 53; Short=AtPME53; Flags: Precursor [Arabidopsis thaliana]	pectinesterase family protein (EC:3.1.1.11)	E3.1.1.11
Solyc05g011890.1	65.8481	3.53583	5.27907	0.282612	0.011	0.110576	4.22339	up	yes	OK	PREDICTED: cytosolic sulfotransferase 12-like [Solanum lycopersicum]	RecName: Full=Cytosolic sulfotransferase 11; Short=AtSOT11 [Arabidopsis thaliana]	SubName: Full=Chromosome undetermined scaffold_30, whole genome shotgun sequence;	_
Solyc08g083210.2	192.252	10.72	8.28006	0.460461	5e-05	0.00182258	4.16849	up	yes	OK	endo-1,4-beta-glucanase precursor [Solanum lycopersicum]	RecName: Full=Endoglucanase 1; AltName: Full=Abscission cellulase 1; AltName: Full=Endo-1,4-beta-glucanase 1; Flags: Precursor	annotation not avaliable	_
Solyc10g084370.1	680.467	38.8512	63.7172	3.61491	5e-05	0.00182258	4.13965	up	yes	OK	PREDICTED: transcription factor ASG4-like [Solanum lycopersicum]	RecName: Full=Protein REVEILLE 8; AltName: Full=MYB-like transcription factor; AltName: Full=Protein LHY-CCA1-like 5 [Arabidopsis thaliana]	SubName: Full=Chromosome chr8 scaffold_29, whole genome shotgun sequence;	_
Solyc02g088820.2	689.419	41.3052	28.3393	1.69383	5e-05	0.00182258	4.06444	up	yes	OK	PREDICTED: serine carboxypeptidase-like 25-like [Solanum lycopersicum]	RecName: Full=Serine carboxypeptidase-like 25; Flags: Precursor [Arabidopsis thaliana]	SubName: Full=Chromosome chr14 scaffold_9, whole genome shotgun sequence;	SCPL-II
Solyc07g054750.1	34.572	2.34233	26.6675	1.75644	0.0172	0.148666	3.92436	up	yes	OK	PREDICTED: uncharacterized protein LOC101255116 [Solanum lycopersicum]	_	SubName: Full=Chromosome chr12 scaffold_47, whole genome shotgun sequence;	_
Solyc01g067540.1	67.8442	4.97581	5.74632	0.418841	0.0006	0.0137861	3.77816	up	yes	OK	PREDICTED: ethylene-responsive transcription factor ERF086-like [Solanum lycopersicum]	RecName: Full=Ethylene-responsive transcription factor ERF086	_	_
Solyc03g111120.2	210.846	15.542	16.503	1.21264	5e-05	0.00182258	3.76651	up	yes	OK	PREDICTED: malate synthase, glyoxysomal-like [Solanum lycopersicum]	RecName: Full=Malate synthase, glyoxysomal [Cucumis sativus]	_	E2.3.3.9, aceB, glcB
Solyc06g073180.2	2523.77	186.824	148.451	10.954	5e-05	0.00182258	3.76046	up	yes	OK	CONSTANS interacting protein 1 [Solanum lycopersicum]	RecName: Full=Salt tolerance protein [Arabidopsis thaliana]	SubName: Full=Chromosome chr5 scaffold_124, whole genome shotgun sequence;	_
Solyc09g007020.1	1171.18	88.6647	256.389	19.1439	5e-05	0.00182258	3.74338	up	yes	OK	PREDICTED: pathogenesis-related leaf protein 4-like [Solanum lycopersicum]	RecName: Full=Pathogenesis-related leaf protein 4; Short=P4; Flags: Precursor [Solanum lycopersicum]	SubName: Full=Putative uncharacterized protein (Chromosome chr3 scaffold_95, whole genome sh [...]	PR1
Solyc11g069880.1	29.7	2.29767	4.30267	0.330483	0.0169	0.146846	3.70258	up	yes	OK	PREDICTED: kiwellin-like [Solanum lycopersicum]	RecName: Full=Ripening-related protein grip22; Flags: Precursor	RecName: Full=Ripening-related protein grip22; Flags: Precursor;	_
Solyc05g005870.2	562.496	43.4829	26.6135	2.0518	5e-05	0.00182258	3.6972	up	yes	OK	PREDICTED: auxin-induced protein 5NG4-like [Solanum lycopersicum]	RecName: Full=WAT1-related protein At1g70260	_	_
Solyc02g081370.2	87.8873	6.87812	3.61265	0.28204	0.0009	0.0185914	3.67909	up	yes	OK	PREDICTED: butyrate--CoA ligase AAE11, peroxisomal-like [Solanum lycopersicum]	RecName: Full=Butyrate--CoA ligase AAE11, peroxisomal; AltName: Full=Acyl-activating enzyme 11; AltName: Full=Butyryl-CoA synthetase [Arabidopsis thaliana]	hypothetical protein	_
Solyc01g094160.1	30.0889	2.42835	8.51128	0.671667	0.0169	0.146846	3.66356	up	yes	OK	_	_	_	_
Solyc01g081630.2	158.928	13.4916	9.43138	0.797092	5e-05	0.00182258	3.56465	up	yes	OK	PREDICTED: uncharacterized protein LOC101266263 [Solanum lycopersicum]	_	SubName: Full=Chromosome chr13 scaffold_149, whole genome shotgun sequence;	_
Solyc06g071830.2	540.184	47.448	31.5786	2.7648	5e-05	0.00182258	3.5137	up	yes	OK	PREDICTED: BTB/POZ and TAZ domain-containing protein 1-like [Solanum lycopersicum]	RecName: Full=BTB/POZ and TAZ domain-containing protein 1; AltName: Full=BTB and TAZ domain protein 1 [Arabidopsis thaliana]	hypothetical protein	_
Solyc06g068970.2	350.234	31.3937	24.3579	2.17618	5e-05	0.00182258	3.48452	up	yes	OK	PREDICTED: uncharacterized protein LOC101250128 isoform 2 [Solanum lycopersicum]	_	SubName: Full=Chromosome chr17 scaffold_16, whole genome shotgun sequence;	_
Solyc04g078710.1	37.7393	3.43162	1.398	0.126794	0.022	0.17265	3.46281	up	yes	OK	PREDICTED: subtilisin-like protease-like [Solanum lycopersicum]	RecName: Full=Subtilisin-like protease; AltName: Full=Cucumisin-like serine protease; Flags: Precursor [Arabidopsis thaliana]	SubName: Full=Chromosome chr18 scaffold_1, whole genome shotgun sequence;	_
Solyc07g063770.2	34.976	3.22278	0.963191	0.0885596	0.02305	0.178156	3.4431	up	yes	OK	PREDICTED: G-type lectin S-receptor-like serine/threonine-protein kinase At4g27290-like [Solanum tuberosum]	RecName: Full=G-type lectin S-receptor-like serine/threonine-protein kinase At1g11410; Flags: Precursor [Arabidopsis thaliana]	hypothetical protein	_
Solyc06g072210.1	41.1775	4.04739	6.75408	0.65361	0.0136	0.127664	3.36926	up	yes	OK	PREDICTED: miraculin-like [Solanum lycopersicum]	RecName: Full=Alpha-amylase/subtilisin inhibitor; AltName: Full=RASI; Flags: Precursor [Oryza sativa Japonica Group]	_	_
Solyc08g006690.1	19.8043	1.94326	3.2478	0.315755	0.0344	0.227119	3.36259	up	yes	OK	PREDICTED: 21 kDa protein-like [Solanum tuberosum]	RecName: Full=21 kDa protein; AltName: Full=1.2 protein; Flags: Precursor	hypothetical protein	_
Solyc06g069640.2	28.8555	2.84603	5.90841	0.575982	0.01915	0.158875	3.35867	up	yes	OK	PREDICTED: dCTP pyrophosphatase 1-like [Solanum lycopersicum]	RecName: Full=dCTP pyrophosphatase 1; AltName: Full=Deoxycytidine-triphosphatase 1; Short=dCTPase 1; AltName: Full=RS21-C6; AltName: Full=XTP3-transactivated gene	SubName: Full=Chromosome chr17 scaffold_12, whole genome shotgun sequence;	DCTPP1
Solyc06g010250.2	83.8284	8.29908	3.79401	0.37471	5e-05	0.00182258	3.33988	up	yes	OK	PREDICTED: high affinity nitrate transporter 2.4-like [Solanum lycopersicum]	RecName: Full=High affinity nitrate transporter 2.4; Short=AtNRT2:4 [Arabidopsis thaliana]	SubName: Full=Chromosome chr6 scaffold_25, whole genome shotgun sequence;	NRT, narK, nrtP, nasA
Solyc11g069750.1	368.342	36.6569	17.5645	1.74346	5e-05	0.00182258	3.33264	up	yes	OK	PREDICTED: high affinity nitrate transporter 2.4-like [Solanum lycopersicum]	RecName: Full=High affinity nitrate transporter 2.6; Short=AtNRT2:6 [Arabidopsis thaliana]	SubName: Full=Chromosome chr6 scaffold_25, whole genome shotgun sequence;	NRT, narK, nrtP, nasA
Solyc01g102910.2	3716.67	376.145	310.972	31.3076	5e-05	0.00182258	3.3122	up	yes	OK	PREDICTED: germin-like protein subfamily 1 member 14-like [Solanum lycopersicum]	RecName: Full=Germin-like protein subfamily 1 member 14; Flags: Precursor [Arabidopsis thaliana]	hypothetical protein	_
Solyc06g083050.2	55.1295	5.58744	2.34732	0.23746	0.0182	0.154212	3.30526	up	yes	OK	PREDICTED: serine carboxypeptidase-like 20-like [Solanum lycopersicum]	RecName: Full=Serine carboxypeptidase-like 20; Flags: Precursor [Arabidopsis thaliana]	hypothetical protein	SCPL-I
Solyc06g062540.2	99.4491	10.1749	9.03408	0.920504	5e-05	0.00182258	3.29488	up	yes	OK	inorganic pyrophosphatase 1-like [Solanum lycopersicum]	RecName: Full=Inorganic pyrophosphatase 1; Short=AtPPsPase1; Short=PPi phosphatase 1; Short=Pyrophosphate-specific phosphatase 1; AltName: Full=Protein PHOSPHATE S	SubName: Full=Chromosome chr9 scaffold_7, whole genome shotgun sequence;	PHOSPHO2
Solyc01g107810.2	65.5195	6.74744	3.0205	0.310374	0.0023	0.0379412	3.28271	up	yes	OK	PREDICTED: anthocyanin 3'-O-beta-glucosyltransferase-like [Solanum lycopersicum]	RecName: Full=Scopoletin glucosyltransferase; AltName: Full=Phenylpropanoid:glucosyltransferase 1	_	_
Solyc11g069740.1	609.622	63.2274	29.5763	3.0605	5e-05	0.00182258	3.2726	up	yes	OK	NRT2;3 protein [Solanum putative high-affinity nitrate transporter [Solanum lycopersicum]	RecName: Full=High affinity nitrate transporter 2.4; Short=AtNRT2:4 [Arabidopsis thaliana]	_	NRT, narK, nrtP, nasA
Solyc03g098320.2	2055.55	215.643	88.1327	9.22321	5e-05	0.00182258	3.25634	up	yes	OK	PREDICTED: uncharacterized protein LOC101255972 isoform 1 [Solanum lycopersicum]	RecName: Full=Protein REVEILLE 1	_	_
Solyc01g102890.2	5338.06	567.62	412.48	43.6896	5e-05	0.00182258	3.23896	up	yes	OK	PREDICTED: putative germin-like protein 2-1-like [Solanum lycopersicum]	RecName: Full=Germin-like protein subfamily 1 member 13; Flags: Precursor [Arabidopsis thaliana]	hypothetical protein	_
Solyc02g070430.2	115.265	12.5214	6.97686	0.755452	0.0001	0.00325535	3.20717	up	yes	OK	PREDICTED: gibberellin 2-beta-dioxygenase-like [Solanum lycopersicum]	RecName: Full=Gibberellin 2-beta-dioxygenase; AltName: Full=GA 2-oxidase; AltName: Full=Gibberellin 2-beta-hydroxylase; AltName: Full=Gibberellin 2-oxidase	gibberellin 2-oxidase	E1.14.11.13
Solyc08g080590.2	17.9074	1.96932	3.49433	0.381301	0.03855	0.243789	3.19601	up	yes	OK	PREDICTED: thaumatin-like protein-like [Solanum lycopersicum]	RecName: Full=Protein NP24; AltName: Full=Pathogenesis-related protein PR P23; AltName: Full=Salt-induced protein; Flags: Precursor [Solanum lycopersicum]	hypothetical protein	_
Solyc10g054690.1	8.9041	0	0.906179	0	5e-05	0.00182258	3.1798	up	yes	OK	PREDICTED: uncharacterized protein LOC101256873 [Solanum lycopersicum]	_	_	_
Solyc12g099570.1	10.3201	1.73442	200.05	22.1953	0.0355	0.231444	3.17203	up	yes	OK	PREDICTED: heat shock factor-binding protein 1-like [Solanum lycopersicum]	_	SubName: Full=Putative uncharacterized protein;	_
Solyc03g025710.2	15.6317	1.74186	1.13686	0.126201	0.04125	0.253442	3.17126	up	yes	OK	PREDICTED: uncharacterized protein LOC101251856 [Solanum lycopersicum]	_	SubName: Full=Chromosome chr18 scaffold_24, whole genome shotgun sequence;	_
Solyc07g056200.2	228.738	25.6462	27.5133	3.06639	5e-05	0.00182258	3.16552	up	yes	OK	PREDICTED: uncharacterized protein LOC101251005 [Solanum lycopersicum]	_	SubName: Full=Chromosome chr12 scaffold_47, whole genome shotgun sequence;	_
Solyc02g067230.2	213.397	24.9345	8.42943	0.98285	5e-05	0.00182258	3.10039	up	yes	OK	PREDICTED: dof zinc finger protein DOF5.2-like [Solanum lycopersicum]	RecName: Full=Cyclic dof factor 2; AltName: Full=Dof zinc finger protein DOF5.2; Short=AtDOF5.2 [Arabidopsis thaliana]	_	_
Solyc05g007530.1	23.1552	2.77119	1.64281	0.196055	0.0319	0.21643	3.06684	up	yes	OK	Putative F-Box protein, identical [Solanum demissum]	_	_	_
Solyc03g025380.2	430.417	51.6203	31.5732	3.77397	5e-05	0.00182258	3.06455	up	yes	OK	PREDICTED: peroxidase 52-like [Solanum lycopersicum]	RecName: Full=Peroxidase 52; Short=Atperox P52; AltName: Full=ATP49; Flags: Precursor [Arabidopsis thaliana]	hypothetical protein	E1.11.1.7
Solyc05g009720.2	4663.44	561.936	276.698	33.2155	5e-05	0.00182258	3.05838	up	yes	OK	PREDICTED: uncharacterized protein LOC101263023 [Solanum lycopersicum]	_	hypothetical protein	_
Solyc02g070070.1	64.8646	7.86982	3.05362	0.369653	0.00025	0.00690932	3.04628	up	yes	OK	PREDICTED: tetrahydrocannabinolic acid synthase-like [Solanum lycopersicum]	RecName: Full=Tetrahydrocannabinolic acid synthase; Short=THCAS; AltName: Full=Delta(1)-tetrahydrocannabinolic acid synthase; AltName: Full=THCA synthase; Flags: P	SubName: Full=Chromosome chr10 scaffold_50, whole genome shotgun sequence;	_
Solyc11g012320.1	224954	27604.3	52315.1	6342.36	5e-05	0.00182258	3.04414	up	yes	OK	PREDICTED: uncharacterized protein LOC101257132 [Solanum lycopersicum]	RecName: Full=Induced stolen tip protein TUB8	_	_
Solyc04g057980.2	24.9492	3.05447	2.38726	0.291034	0.0203	0.164224	3.0361	up	yes	OK	PREDICTED: NAD(P)H-quinone oxidoreductase subunit M, chloroplastic-like [Solanum lycopersicum]	RecName: Full=NAD(P)H-quinone oxidoreductase subunit M, chloroplastic; AltName: Full=NAD(P)H dehydrogenase I subunit M; Short=NDH-1 subunit M; Short=NDH-M; Flags:	SubName: Full=Chromosome chr18 scaffold_1, whole genome shotgun sequence;; NDH-1 shuttles el [...]	_
Solyc07g042400.2	15.8907	1.96187	2.10456	0.257794	0.0353	0.230742	3.02923	up	yes	OK	PREDICTED: uncharacterized protein LOC101244203 [Solanum lycopersicum]	_	_	_
Solyc03g093140.2	8072.8	998.96	302.588	37.3786	5e-05	0.00182258	3.01707	up	yes	OK	PREDICTED: putative glycerol-3-phosphate transporter 1-like [Solanum lycopersicum]	RecName: Full=Putative glycerol-3-phosphate transporter 1; Short=G-3-P transporter 1; AltName: Full=Glycerol-3-phosphate permease 1; Short=AtG3Pp1; Short=G-3-P per	SubName: Full=Chromosome undetermined scaffold_51, whole genome shotgun sequence;	SLC37A1_2
Solyc06g036110.1	323.348	41.0699	37.9328	4.7866	5e-05	0.00182258	2.98637	up	yes	OK	PREDICTED: uncharacterized protein LOC101263030 [Solanum lycopersicum]	_	SubName: Full=Chromosome undetermined scaffold_91, whole genome shotgun sequence;	_
Solyc10g050520.1	27.0746	3.66651	36.2948	4.59743	0.00585	0.072694	2.98086	up	yes	OK	_	_	_	_
Solyc01g097340.2	818.355	104.446	39.7624	5.05996	5e-05	0.00182258	2.97421	up	yes	OK	GDP-mannose 3',5'-epimerase [Solanum lycopersicum]	RecName: Full=GDP-mannose 3,5-epimerase 1; Short=GDP-Man 3,5-epimerase 1; AltName: Full=OsGME-1 [Oryza sativa Japonica Group]	SubName: Full=Chromosome chr5 scaffold_2, whole genome shotgun sequence;	GME
Solyc00g071180.2	201.163	25.7285	14.3029	1.82246	5e-05	0.00182258	2.97235	up	yes	OK	PREDICTED: multicystatin, partial [Solanum lycopersicum]	RecName: Full=Multicystatin; Short=MC [Solanum tuberosum]	hypothetical protein	_
Solyc04g014220.1	864.379	110.992	60.9397	7.79929	5e-05	0.00182258	2.96597	up	yes	OK	PREDICTED: E3 ubiquitin-protein ligase RING1-like [Solanum tuberosum]	RecName: Full=RING-H2 finger protein ATL54 [Arabidopsis thaliana]	SubName: Full=Chromosome undetermined scaffold_309, whole genome shotgun sequence;	_
Solyc01g089960.2	15.9616	2.1	1.084	0.141864	0.03615	0.23397	2.93378	up	yes	OK	PREDICTED: probable WRKY transcription factor 12-like [Solanum lycopersicum]	RecName: Full=Probable WRKY transcription factor 12; AltName: Full=WRKY DNA-binding protein 12 [Arabidopsis thaliana]	SubName: Full=Chromosome chr15 scaffold_19, whole genome shotgun sequence;	_
Solyc01g065700.2	6671.12	888.793	347.399	46.1586	5e-05	0.00182258	2.91192	up	yes	OK	PREDICTED: probable protein phosphatase 2C 73-like [Solanum lycopersicum]	RecName: Full=Probable protein phosphatase 2C 34; Short=AtPP2C34 [Arabidopsis thaliana]	SubName: Full=Chromosome chr5 scaffold_64, whole genome shotgun sequence;	_
Solyc12g089190.1	78.8137	10.8126	57.1788	7.5975	0.00035	0.00894054	2.91188	up	yes	OK	PREDICTED: protein RADIALIS-like 6-like [Solanum lycopersicum]	RecName: Full=Protein RADIALIS-like 6; Short=AtRL6; Short=Protein RAD-like 6; AltName: Full=Protein RADIALIS-LIKE SANT/MYB 3; Short=Protein RSM3 [Arabidopsis thal	hypothetical protein	_
Solyc02g091380.1	26.1813	3.60283	12.3994	1.66536	0.0253	0.188993	2.89636	up	yes	OK	unnamed protein product [Coffea canephora]	_	_	_
Solyc07g063120.2	531.999	71.7431	13.0946	1.76345	5e-05	0.00182258	2.8925	up	yes	OK	PREDICTED: protein SPA1-RELATED 3-like [Solanum lycopersicum]	RecName: Full=Protein SPA1-RELATED 3 [Arabidopsis thaliana]	hypothetical protein	_
Solyc03g080030.2	1915.7	262.369	491.781	66.6531	5e-05	0.00182258	2.88327	up	yes	OK	PREDICTED: uncharacterized protein LOC101255072 [Solanum lycopersicum]	_	_	_
Solyc02g081550.2	396.624	53.8638	12.9533	1.75584	5e-05	0.00182258	2.88309	up	yes	OK	FtsH protease [Solanum FtsH protease [Solanum lycopersicum]	RecName: Full=ATP-dependent zinc metalloprotease FTSH 6, chloroplastic; Short=AtFTSH6; Flags: Precursor [Arabidopsis thaliana]	hypothetical protein	ftsH, hflB
Solyc07g053420.2	75.3721	10.2944	8.47036	1.15096	0.00035	0.00894054	2.87959	up	yes	OK	PREDICTED: E3 ubiquitin-protein ligase ATL41-like [Solanum lycopersicum]	RecName: Full=E3 ubiquitin-protein ligase ATL41; AltName: Full=RING-H2 finger protein ATL41 [Arabidopsis thaliana]	SubName: Full=Chromosome chr12 scaffold_18, whole genome shotgun sequence;	_
Solyc10g085830.1	288.924	39.4392	21.2446	2.8884	5e-05	0.00182258	2.87875	up	yes	OK	PREDICTED: caffeic acid 3-O-methyltransferase 1-like [Solanum lycopersicum]	RecName: Full=Caffeic acid 3-O-methyltransferase 2; Short=CAOMT-2; Short=COMT-2; AltName: Full=S-adenosysl-L-methionine:caffeic acid 3-O-methyltransferase 2 [Ocimu	SubName: Full=Chromosome chr8 scaffold_106, whole genome shotgun sequence;	_
Solyc02g070090.1	103.316	14.219	4.83319	0.662995	0.00035	0.00894054	2.86591	up	yes	OK	PREDICTED: reticuline oxidase-like protein-like [Solanum lycopersicum]	RecName: Full=Reticuline oxidase-like protein; Flags: Precursor [Arabidopsis thaliana]	SubName: Full=Chromosome chr10 scaffold_50, whole genome shotgun sequence;	_
Solyc08g065670.2	352.627	48.8384	23.5902	3.25489	5e-05	0.00182258	2.85751	up	yes	OK	PREDICTED: probable protein phosphatase 2C 61-like [Solanum lycopersicum]	RecName: Full=Probable protein phosphatase 2C 72; Short=AtPP2C72 [Arabidopsis thaliana]	SubName: Full=Chromosome chr4 scaffold_6, whole genome shotgun sequence;	_
Solyc12g057100.1	17.4097	2.42091	1.2758	0.1762	0.0319	0.21643	2.85612	up	yes	OK	PREDICTED: purine permease 3-like [Solanum lycopersicum]	RecName: Full=Purine permease 3; Short=AtPUP3 [Arabidopsis thaliana]	hypothetical protein	_
Solyc05g055570.1	2.91381	0	0.722566	0	0.00525	0.0675518	2.85313	up	yes	OK	PREDICTED: E3 ubiquitin-protein ligase RKP-like [Fragaria vesca subsp. vesca]	RecName: Full=E3 ubiquitin-protein ligase RKP; Short=AtKPC1; AltName: Full=Protein RELATED TO KPC1 [Arabidopsis thaliana]	_	KPC1, RNF123
Solyc01g006530.1	26.4823	3.69629	0.789255	0.109931	0.0299	0.208226	2.84389	up	yes	OK	PREDICTED: G-type lectin S-receptor-like serine/threonine-protein kinase RLK1-like [Solanum lycopersicum]	RecName: Full=G-type lectin S-receptor-like serine/threonine-protein kinase RLK1; AltName: Full=Receptor-like protein kinase 1; Flags: Precursor [Arabidopsis thali	hypothetical protein	_
Solyc07g056610.1	41.2824	5.79256	2.78721	0.389493	0.00555	0.0702959	2.83915	up	yes	OK	PREDICTED: uncharacterized protein LOC102589066 [Solanum tuberosum]	_	_	_
Solyc11g012850.1	112.536	15.8707	5.25395	0.738987	0.00025	0.00690932	2.82978	up	yes	OK	PREDICTED: chlorophyllide a oxygenase, chloroplastic-like [Solanum lycopersicum]	RecName: Full=Chlorophyllide a oxygenase, chloroplastic; Short=Chlorophyll a oxygenase; AltName: Full=Chlorophyll b synthase; Short=AtCAO; Flags: Precursor [Arabidop	hypothetical protein	CAO
Solyc07g040680.2	28.0273	3.96469	1.48848	0.210158	0.0364	0.235052	2.82429	up	yes	OK	PREDICTED: heat shock factor protein HSF30-like [Solanum lycopersicum]	RecName: Full=Heat shock factor protein HSF30; AltName: Full=Heat shock transcription factor 30; Short=HSTF 30; AltName: Full=Heat stress transcription factor [Solan	HSF3 (HEAT SHOCK FACTOR 3); DNA binding / transcription factor; Encodes a putative transcrip [...]	HSFF
Solyc06g051940.2	15.8323	2.24556	0.753294	0.106459	0.03425	0.226368	2.82292	up	yes	OK	PREDICTED: probable protein phosphatase 2C 8-like [Solanum lycopersicum]	RecName: Full=Protein phosphatase 2C 56; Short=AtPP2C56; AltName: Full=Protein ABSCISIC ACID-INSENSITIVE 1; AltName: Full=Protein phosphatase 2C ABI1; Short=PP2C A	hypothetical protein	PP2C
Solyc08g014540.1	21.0997	3.00277	1.39471	0.197527	0.0312	0.213514	2.81984	up	yes	OK	PREDICTED: polygalacturonase-like [Solanum lycopersicum]	RecName: Full=Polygalacturonase; Short=PG; AltName: Full=Pectinase; Flags: Precursor	hypothetical protein	E3.2.1.15
Solyc12g013510.1	368.127	53.1889	101.513	14.4146	5e-05	0.00182258	2.81606	up	yes	OK	PREDICTED: histone H2B-like [Solanum lycopersicum]	RecName: Full=Histone H2B	histone 2; Core component of nucleosome. Nucleosomes wrap and compact DNA into chromatin, li [...]	H2B
Solyc10g078890.1	44.364	6.32976	3.53062	0.501475	0.00515	0.0668162	2.81567	up	yes	OK	PREDICTED: peroxidase 15-like [Solanum lycopersicum]	RecName: Full=Peroxidase 15; Short=Prx15; AltName: Full=Anionic peroxidase; Flags: Precursor	hypothetical protein	E1.11.1.7
Solyc02g022850.1	116.081	16.5266	5.35138	0.760099	5e-05	0.00182258	2.81565	up	yes	OK	PREDICTED: reticuline oxidase-like protein-like [Solanum lycopersicum]	RecName: Full=Reticuline oxidase-like protein; Flags: Precursor [Arabidopsis thaliana]	SubName: Full=Chromosome chr10 scaffold_50, whole genome shotgun sequence;	_
Solyc01g096630.2	228.244	32.6565	20.9047	2.97225	0.0118	0.116002	2.8142	up	yes	OK	PREDICTED: uncharacterized protein LOC102590196 [Solanum tuberosum]	_	_	_
Solyc11g069680.1	14.2601	2.06277	0.763524	0.109994	0.04325	0.260901	2.79525	up	yes	OK	PREDICTED: deacetylvindoline O-acetyltransferase-like [Solanum lycopersicum]	RecName: Full=Deacetylvindoline O-acetyltransferase; AltName: Full=Acetyl-coenzyme A:deacetylvindoline 4-O-acetyltransferase [Catharanthus roseus]	_	E2.3.1.133, HCT
Solyc04g005660.2	21.2261	3.1595	4.87042	0.711107	0.03035	0.210117	2.77591	up	yes	OK	PREDICTED: transcription factor bHLH135-like [Solanum lycopersicum]	RecName: Full=Transcription factor PRE6; AltName: Full=Basic helix-loop-helix protein 163; Short=AtbHLH163; Short=bHLH 163; AltName: Full=Protein KIDARI; AltName: F	SubName: Full=Putative uncharacterized protein (Chromosome chr1 scaffold_84, whole genome sh [...]	_
Solyc02g072540.2	23.9015	3.52095	0.914414	0.134411	0.0437	0.262372	2.7662	up	yes	OK	PREDICTED: CBL-interacting protein kinase 5-like [Solanum lycopersicum]	RecName: Full=CBL-interacting protein kinase 5; AltName: Full=OsCIPK05 [Oryza sativa Japonica Group]	SubName: Full=Chromosome chr10 scaffold_81, whole genome shotgun sequence;	PRKAA, AMPK
Solyc01g110370.2	590.534	87.6531	33.6111	4.97104	5e-05	0.00182258	2.75732	up	yes	OK	PREDICTED: probable salt tolerance-like protein At1g78600-like [Solanum lycopersicum]	RecName: Full=Probable salt tolerance-like protein At1g78600 [Arabidopsis thaliana]	SubName: Full=Chromosome chr3 scaffold_8, whole genome shotgun sequence;	_
Solyc08g074270.2	366.252	55.4746	13.7978	2.08525	5e-05	0.00182258	2.72615	up	yes	OK	PREDICTED: cryptochrome DASH, chloroplastic/mitochondrial-like isoform 2 [Solanum lycopersicum]	RecName: Full=Cryptochrome DASH, chloroplastic/mitochondrial; AltName: Full=Cryptochrome-3; Flags: Precursor [Solanum lycopersicum]	FAD binding domain of DNA photolyase domain containing protein, expressed; May have a photor [...]	phrB
Solyc10g005030.2	1528.25	231.854	47.4276	7.18289	5e-05	0.00182258	2.72309	up	yes	OK	PREDICTED: uncharacterized protein LOC101262866 isoform 2 [Solanum lycopersicum]	RecName: Full=Two-component response regulator-like APRR5; AltName: Full=Pseudo-response regulator 5 [Arabidopsis thaliana]	pseudo response regulator	PRR5
Solyc05g017830.1	1.44808	0	6.59765	0	0.022	0.17265	2.72195	up	yes	OK	PREDICTED: uncharacterized protein LOC101264685 isoform 1 [Solanum lycopersicum]	_	_	_
Solyc09g089980.1	47.9902	7.32518	6.11407	0.926963	0.0037	0.0535107	2.72155	up	yes	OK	PREDICTED: vegetative cell wall protein gp1-like [Solanum tuberosum]	RecName: Full=Uncharacterized histidine-rich protein DDB_G0274557; Flags: Precursor [Dictyostelium discoideum]	_	_
Solyc02g038690.1	278.439	43.3323	81.7973	12.4609	5e-05	0.00182258	2.71464	up	yes	OK	PREDICTED: probable histone H2B.1-like [Solanum lycopersicum]	RecName: Full=Histone H2B.10; AltName: Full=HTB2 [Arabidopsis thaliana]	histone 2; Core component of nucleosome. Nucleosomes wrap and compact DNA into chromatin, li [...]	H2B
Solyc12g013840.1	696.617	106.355	19.2874	2.94054	5e-05	0.00182258	2.71351	up	yes	OK	PREDICTED: protein SPA1-RELATED 3-like [Solanum lycopersicum]	RecName: Full=Protein SPA1-RELATED 3 [Arabidopsis thaliana]	hypothetical protein	_
Solyc00g174340.1	119.081	18.4831	26.3166	4.02446	0.00165	0.0297167	2.70911	up	yes	OK	pathogenesis-related leaf protein 6 precursor [Solanum lycopersicum]	RecName: Full=Pathogenesis-related leaf protein 6; Short=P6; AltName: Full=Ethylene-induced protein P1; AltName: Full=P14; AltName: Full=P14A; AltName: Full=PR protei	SubName: Full=Chromosome chr3 scaffold_95, whole genome shotgun sequence;	PR1
Solyc03g096760.1	504.097	78.3864	208.129	31.8433	5e-05	0.00182258	2.70842	up	yes	OK	PREDICTED: uncharacterized protein LOC101268660 [Solanum lycopersicum]	_	SubName: Full=Putative uncharacterized protein;	_
Solyc05g010180.2	43.9132	6.76978	1.67715	0.257929	0.0056	0.0707282	2.70097	up	yes	OK	PREDICTED: prolycopene isomerase, chloroplastic-like [Solanum lycopersicum]	RecName: Full=Prolycopene isomerase, chloroplastic; Short=CrtISO; AltName: Full=Carotenoid and chloroplast regulation protein 2; AltName: Full=Carotenoid isomeras	hypothetical protein	_
Solyc05g016690.2	19.1796	2.97671	2.04258	0.314185	0.0339	0.225128	2.70071	up	yes	OK	PREDICTED: nudix hydrolase 2-like [Solanum lycopersicum]	RecName: Full=Nudix hydrolase 2; Short=AtNUDT2; AltName: Full=ADP-ribose pyrophosphatase; AltName: Full=NADH pyrophosphatase [Arabidopsis thaliana]	SubName: Full=Chromosome chr12 scaffold_47, whole genome shotgun sequence;	_
Solyc07g006630.2	6633.61	1026.07	379.448	58.5545	5e-05	0.00182258	2.69605	up	yes	OK	CONSTANS-like protein [Solanum CONSTANS-like protein [Solanum lycopersicum]	RecName: Full=Zinc finger protein CONSTANS-LIKE 5 [Arabidopsis thaliana]	_	_
Solyc04g005580.1	35.9406	5.66974	9.1272	1.41087	0.00645	0.0777801	2.69359	up	yes	OK	PREDICTED: uncharacterized protein LOC102590837 [Solanum tuberosum]	_	_	_
Solyc06g036260.2	971.713	151.059	57.2581	8.87274	5e-05	0.00182258	2.69003	up	yes	OK	beta-carotene hydroxylase [Solanum lycopersicum]	RecName: Full=Beta-carotene hydroxylase 2, chloroplastic; Flags: Precursor	SubName: Full=Chromosome undetermined scaffold_91, whole genome shotgun sequence;	crtZ
Solyc07g045030.2	72.0081	11.2713	4.19484	0.654773	0.00065	0.0146069	2.67955	up	yes	OK	PREDICTED: transcription factor JUNGBRUNNEN 1-like isoform X1 [Solanum tuberosum]	RecName: Full=Transcription factor JUNGBRUNNEN 1; AltName: Full=NAC domain-containing protein 42; Short=ANAC042 [Arabidopsis thaliana]	SubName: Full=Chromosome chr12 scaffold_18, whole genome shotgun sequence;	_
Solyc03g006830.2	27.7891	4.44233	2.16742	0.344937	0.00865	0.0945199	2.65157	up	yes	OK	MADS-box protein SOC1-like [Solanum lycopersicum]	RecName: Full=MADS-box protein SOC1; AltName: Full=Agamous-like MADS-box protein AGL20; AltName: Full=Protein SUPPRESSOR OF CONSTANS OVEREXPRESSION 1 [Arabidopsis t	SubName: Full=Chromosome chr16 scaffold_271, whole genome shotgun sequence;	_
Solyc01g080790.2	45.7296	7.34047	4.87777	0.778804	0.00585	0.072694	2.64689	up	yes	OK	PREDICTED: uncharacterized protein LOC101249206 [Solanum lycopersicum]	_	hypothetical protein	_
Solyc02g078500.2	742.549	119.157	44.6195	7.1326	5e-05	0.00182258	2.64517	up	yes	OK	PREDICTED: stem-specific protein TSJT1-like [Solanum lycopersicum]	_	SubName: Full=Chromosome chr19 scaffold_4, whole genome shotgun sequence;	_
Solyc07g051890.1	18.389	2.96927	1.51171	0.242221	0.0326	0.219343	2.64179	up	yes	OK	PREDICTED: mitogen-activated protein kinase kinase kinase A-like [Solanum lycopersicum]	RecName: Full=Mitogen-activated protein kinase kinase kinase A; AltName: Full=MAPK/ERK kinase 1; Short=MEK kinase 1; Short=MEKK 1; AltName: Full=MAPK/ERK kinase A;	SubName: Full=Chromosome chr12 scaffold_36, whole genome shotgun sequence;	_
Solyc01g068410.2	5299.22	853.398	293.111	47.0687	5e-05	0.00182258	2.63861	up	yes	OK	auxin efflux facilitator SlPIN5 [Solanum lycopersicum]	RecName: Full=Putative auxin efflux carrier component 8; Short=AtPIN8 [Arabidopsis thaliana]	SubName: Full=Chromosome chr4 scaffold_32, whole genome shotgun sequence;	PIN
Solyc04g024960.1	205.56	34.6343	219.817	35.3782	5e-05	0.00182258	2.63537	up	yes	OK	_	_	_	_
Solyc10g080050.1	235.053	38.1143	26.599	4.2911	5e-05	0.00182258	2.63195	up	yes	OK	PREDICTED: uncharacterized protein LOC101253736 [Solanum lycopersicum]	RecName: Full=Protein MIZU-KUSSEI 1 [Arabidopsis thaliana]	SubName: Full=Chromosome chr8 scaffold_34, whole genome shotgun sequence;	_
Solyc04g071590.1	46.8877	7.82928	20.8867	3.384	0.0075	0.0859889	2.62578	up	yes	OK	PREDICTED: abscisic stress-ripening protein 3-like [Solanum lycopersicum]	RecName: Full=Abscisic stress-ripening protein 3 [Solanum lycopersicum]	hypothetical protein	_
Solyc00g048510.2	240.989	39.4471	39.6418	6.43669	5e-05	0.00182258	2.62263	up	yes	OK	PREDICTED: protein PHLOEM PROTEIN 2-LIKE A9-like [Solanum lycopersicum]	RecName: Full=Protein PHLOEM PROTEIN 2-LIKE A9; Short=AtPP2-A9 [Arabidopsis thaliana]	_	_
Solyc03g112740.1	12.2425	2.00654	2.16835	0.352367	0.04385	0.262919	2.62145	up	yes	OK	PREDICTED: homeobox protein knotted-1-like 2-like [Solanum lycopersicum]	RecName: Full=Homeobox protein knotted-1-like 6; AltName: Full=Protein KNAT6 [Arabidopsis thaliana]	_	_
Solyc05g005040.2	113.899	18.5952	5.9032	0.959378	0.0003	0.00789937	2.62133	up	yes	OK	PREDICTED: polygalacturonase At1g48100-like [Solanum lycopersicum]	RecName: Full=Polygalacturonase At1g48100; Short=PG; AltName: Full=Pectinase At1g48100; Flags: Precursor [Arabidopsis thaliana]	SubName: Full=Chromosome chr1 scaffold_135, whole genome shotgun sequence;	_
Solyc07g049460.2	1339.32	218.464	50.1383	8.1597	5e-05	0.00182258	2.61933	up	yes	OK	laccase precursor [Solanum laccase [Solanum lycopersicum]	RecName: Full=Laccase-7; AltName: Full=Benzenediol:oxygen oxidoreductase 7; AltName: Full=Diphenol oxidase 7; AltName: Full=Urishiol oxidase 7; Flags: Precursor [Ar	SubName: Full=Chromosome chr8 scaffold_23, whole genome shotgun sequence;	_
Solyc09g082600.1	62.3699	10.2051	5.91613	0.962996	0.00125	0.0240315	2.61905	up	yes	OK	PREDICTED: chlorophyllase-2, chloroplastic-like [Solanum tuberosum]	RecName: Full=Chlorophyllase-2, chloroplastic; Short=AtCLH2; AltName: Full=Chlorophyll-chlorophyllido hydrolase 2; Short=Chlase 2; Flags: Precursor [Arabidopsis tha	_	E3.1.1.14
Solyc10g084950.1	700.284	114.711	29.2546	4.77962	5e-05	0.00182258	2.6137	up	yes	OK	PREDICTED: probable peptide/nitrate transporter At3g53960-like [Solanum tuberosum]	RecName: Full=Protein NRT1/ PTR FAMILY 5.6; Short=AtNPF5.6 [Arabidopsis thaliana]	hypothetical protein	SLC15A3_4, PHT
Solyc01g005590.2	1744.45	291.214	484.915	79.7329	5e-05	0.00182258	2.60448	up	yes	OK	PREDICTED: arabinogalactan peptide 12-like [Solanum tuberosum]	RecName: Full=Arabinogalactan peptide 14; Short=AG-peptide 14; Flags: Precursor [Arabidopsis thaliana]	SubName: Full=Putative uncharacterized protein;	_
Solyc12g014620.1	65.6671	11.0554	22.5683	3.72688	0.0012	0.0232133	2.59826	up	yes	OK	PREDICTED: 14 kDa proline-rich protein DC2.15-like [Solanum lycopersicum]	RecName: Full=14 kDa proline-rich protein DC2.15; Flags: Precursor	Proline-rich protein	_
Solyc07g065160.2	39.9867	6.68789	2.82782	0.470859	0.00795	0.0894715	2.58632	up	yes	OK	PREDICTED: pirin-like protein At1g50590-like [Solanum lycopersicum]	RecName: Full=Pirin-like protein At1g50590 [Arabidopsis thaliana]	SubName: Full=Chromosome chr19 scaffold_4, whole genome shotgun sequence;	K06911
Solyc07g042430.1	31.0806	5.20326	1.52122	0.253752	0.0081	0.0905392	2.58374	up	yes	OK	PREDICTED: probable flavin-containing monooxygenase 1-like [Solanum lycopersicum]	RecName: Full=Probable flavin-containing monooxygenase 1 [Arabidopsis thaliana]	SubName: Full=Chromosome chr11 scaffold_13, whole genome shotgun sequence;	FMO
Solyc08g066100.2	39.2115	6.55721	1.56651	0.261403	0.00765	0.0871006	2.58321	up	yes	OK	PREDICTED: 6-phosphofructokinase 3-like [Solanum lycopersicum]	RecName: Full=ATP-dependent 6-phosphofructokinase 3; Short=ATP-PFK 3; Short=Phosphofructokinase 3; AltName: Full=Phosphohexokinase 3 [Arabidopsis thaliana]	6-phosphofructokinase (EC:2.7.1.11)	pfkA, PFK
Solyc01g091700.2	666.942	111.982	49.5883	8.29144	5e-05	0.00182258	2.58031	up	yes	OK	PREDICTED: F-box protein PP2-A13-like [Solanum lycopersicum]	RecName: Full=F-box protein PP2-A13; AltName: Full=Protein PHLOEM PROTEIN 2-LIKE A13; Short=AtPP2-A13; AltName: Full=SKP1-interacting partner 9 [Arabidopsis thalia	SubName: Full=Chromosome chr15 scaffold_37, whole genome shotgun sequence;	_
Solyc11g006710.1	525.587	89.4976	22.2486	3.78013	5e-05	0.00182258	2.55721	up	yes	OK	PREDICTED: cationic amino acid transporter 7, chloroplastic-like [Solanum lycopersicum]	RecName: Full=Cationic amino acid transporter 7, chloroplastic; Flags: Precursor [Arabidopsis thaliana]	SubName: Full=Chromosome undetermined scaffold_100, whole genome shotgun sequence;	_
Solyc05g005490.2	5888.71	1010.65	357.978	61.233	5e-05	0.00182258	2.54749	up	yes	OK	PREDICTED: carbonic anhydrase, chloroplastic isoform 2 [Solanum lycopersicum]	RecName: Full=Carbonic anhydrase, chloroplastic; AltName: Full=Carbonate dehydratase; Flags: Precursor	RecName: Full=Carbonic anhydrase; EC=4.2.1.1;	cynT, can
Solyc02g069060.2	7.41722	1.30557	0.980302	0.170808	0.04545	0.268336	2.52085	up	yes	OK	PREDICTED: protein PHLOEM PROTEIN 2-LIKE A9-like [Solanum lycopersicum]	RecName: Full=Protein PHLOEM PROTEIN 2-LIKE A9; Short=AtPP2-A9 [Arabidopsis thaliana]	_	_
Solyc10g076220.1	4834.82	847.079	412.784	72.0075	5e-05	0.00182258	2.51917	up	yes	OK	PREDICTED: peroxidase 4-like [Solanum lycopersicum]	RecName: Full=Cationic peroxidase 1; AltName: Full=PNPC1; Flags: Precursor	_	E1.11.1.7
Solyc08g014360.1	385.23	68.7792	26.6522	4.73873	5e-05	0.00182258	2.49168	up	yes	OK	PREDICTED: probable cinnamyl alcohol dehydrogenase 6-like [Solanum lycopersicum]	RecName: Full=Probable cinnamyl alcohol dehydrogenase 6; Short=OsCAD6 [Oryza sativa Japonica Group]	SubName: Full=Putative uncharacterized protein;	E1.1.1.195
Solyc01g105590.2	66.1269	11.8498	3.60351	0.64376	0.00135	0.0253526	2.48481	up	yes	OK	AT3 protein [Solanum AT3 [Solanum lycopersicum]	_	_	E2.3.1.133, HCT
Solyc07g005090.2	4297.95	772.208	302.368	54.1078	5e-05	0.00182258	2.4824	up	yes	OK	PREDICTED: acidic mammalian chitinase-like [Solanum lycopersicum]	RecName: Full=Oviduct-specific glycoprotein; AltName: Full=Estrogen-dependent oviduct protein; AltName: Full=Estrus-associated oviductal glycoprotein; Short=OEGP; A	SubName: Full=Chromosome undetermined scaffold_155, whole genome shotgun sequence;	E3.2.1.14
Solyc02g081360.2	39.0424	7.02329	1.45105	0.26052	0.01115	0.111706	2.47763	up	yes	OK	PREDICTED: butyrate--CoA ligase AAE11, peroxisomal-like [Solanum lycopersicum]	RecName: Full=Butyrate--CoA ligase AAE11, peroxisomal; AltName: Full=Acyl-activating enzyme 11; AltName: Full=Butyryl-CoA synthetase [Arabidopsis thaliana]	hypothetical protein	_
Solyc07g043130.2	2511.14	453.145	89.8348	16.1785	5e-05	0.00182258	2.4732	up	yes	OK	PREDICTED: root phototropism protein 2-like [Solanum lycopersicum]	RecName: Full=Root phototropism protein 2; AltName: Full=BTB/POZ domain-containing protein RPT2 [Arabidopsis thaliana]	SubName: Full=Chromosome chr6 scaffold_3, whole genome shotgun sequence;	_
Solyc12g006050.1	257.97	46.7644	10.7569	1.94586	5e-05	0.00182258	2.46678	up	yes	OK	PREDICTED: nitrate transporter 1.3-like [Solanum lycopersicum]	RecName: Full=Protein NRT1/ PTR FAMILY 6.4; Short=AtNPF6.4; AltName: Full=Nitrate transporter 1.3 [Arabidopsis thaliana]	SubName: Full=Chromosome chr12 scaffold_36, whole genome shotgun sequence;	SLC15A3_4, PHT
Solyc08g082950.2	877.587	159.361	44.4172	8.03863	5e-05	0.00182258	2.4661	up	yes	OK	PREDICTED: aluminum-activated malate transporter 10-like [Solanum lycopersicum]	RecName: Full=Aluminum-activated malate transporter 2; Short=AtALMT2 [Arabidopsis thaliana]	SubName: Full=Chromosome undetermined scaffold_203, whole genome shotgun sequence;	_
Solyc12g042910.1	219.191	39.9773	10.1475	1.84559	5e-05	0.00182258	2.45897	up	yes	OK	PREDICTED: (6-4)DNA photolyase-like [Solanum lycopersicum]	RecName: Full=(6-4)DNA photolyase; AltName: Full=Protein UV repair defective 3 [Arabidopsis thaliana]	hypothetical protein	CRY
Solyc01g100980.2	595.642	108.632	23.0777	4.19994	5e-05	0.00182258	2.45806	up	yes	OK	PREDICTED: polygalacturonase At1g48100-like [Solanum lycopersicum]	RecName: Full=Polygalacturonase At1g48100; Short=PG; AltName: Full=Pectinase At1g48100; Flags: Precursor [Arabidopsis thaliana]	SubName: Full=Chromosome chr14 scaffold_27, whole genome shotgun sequence;	_
Solyc07g009310.2	48.8119	9.01906	8.33994	1.52678	0.0103	0.105998	2.44954	up	yes	OK	PREDICTED: uncharacterized protein LOC101245472 [Solanum lycopersicum]	_	_	_
Solyc02g071560.2	3218.34	590.795	94.35	17.2951	5e-05	0.00182258	2.44766	up	yes	OK	PREDICTED: subtilisin-like protease-like [Solanum lycopersicum]	RecName: Full=Subtilisin-like protease SBT5.3; AltName: Full=Auxin-induced in root cultures protein 3; AltName: Full=Subtilase subfamily 5 member 3; Short=AtSBT5.3;	_	_
Solyc04g078370.2	38.8665	7.15397	1.71035	0.313924	0.01055	0.10763	2.4458	up	yes	OK	PREDICTED: isoflavone 2'-hydroxylase-like [Solanum lycopersicum]	RecName: Full=Cytochrome P450 81D11 [Arabidopsis thaliana]	cytochrome P450	_
Solyc05g052250.2	63.3906	11.7675	5.54017	1.02336	0.0012	0.0232133	2.43662	up	yes	OK	PREDICTED: expansin-A8-like [Solanum lycopersicum]	RecName: Full=Expansin-A8; Short=AtEXPA8; AltName: Full=Alpha-expansin-8; Short=At-EXP8; Short=AtEx8; AltName: Full=Ath-ExpAlpha-1.11; Flags: Precursor [Arabidopsi	annotation not avaliable	_
Solyc03g007370.2	458.449	85.0019	21.4772	3.97068	5e-05	0.00182258	2.43535	up	yes	OK	PREDICTED: RNA polymerase sigma factor sigE, chloroplastic/mitochondrial-like isoform 1 [Solanum lycopersicum]	RecName: Full=RNA polymerase sigma factor sigE, chloroplastic/mitochondrial; Short=Sigma factor E; Short=Sigma-E; AltName: Full=RNA polymerase sigma factor sig5; Sh	SubName: Full=Chromosome undetermined scaffold_171, whole genome shotgun sequence;	SIGMA70
Solyc05g044630.2	25.8688	4.82239	2.2205	0.412474	0.01	0.103922	2.42851	up	yes	OK	PREDICTED: nifU-like protein 3, chloroplastic-like isoform 1 [Solanum lycopersicum]	RecName: Full=NifU-like protein 3, chloroplastic; Short=AtCNfu3; Short=AtCnfU-IVa; Flags: Precursor [Arabidopsis thaliana]	SubName: Full=Putative uncharacterized protein;	_
Solyc03g020060.2	84.5704	15.8335	7.21171	1.34383	0.00025	0.00690932	2.42399	up	yes	OK	PREDICTED: proteinase inhibitor type-2 CEVI57-like [Solanum tuberosum]	RecName: Full=Proteinase inhibitor type-2 CEVI57; AltName: Full=Proteinase inhibitor type II CEVI57; Flags: Precursor	_	_
Solyc07g049550.2	520.168	97.5882	34.081	6.36549	5e-05	0.00182258	2.42062	up	yes	OK	1-aminocyclopropane-1-carboxylate oxidase 4 [Solanum lycopersicum]	RecName: Full=1-aminocyclopropane-1-carboxylate oxidase 4; Short=ACC oxidase 4; AltName: Full=Ethylene-forming enzyme; Short=EFE; AltName: Full=Protein pHTOM5 [Solan	SubName: Full=Chromosome undetermined scaffold_404, whole genome shotgun sequence;	E1.14.17.4
Solyc02g036350.2	197.17	37.0072	10.9242	2.04516	5e-05	0.00182258	2.41724	up	yes	OK	1-aminocyclopropane-1-carboxylate oxidase [Solanum lycopersicum]	RecName: Full=1-aminocyclopropane-1-carboxylate oxidase; Short=ACC oxidase; AltName: Full=Ethylene-forming enzyme; Short=EFE	SubName: Full=Chromosome undetermined scaffold_404, whole genome shotgun sequence;	E1.14.17.4
Solyc09g011620.1	32.0153	6.05351	4.54955	0.854735	0.0106	0.107911	2.41217	up	yes	OK	PREDICTED: probable glutathione S-transferase-like [Solanum lycopersicum]	RecName: Full=Probable glutathione S-transferase; AltName: Full=Pathogenesis-related protein 1	SubName: Full=Putative uncharacterized protein (Chromosome chr8 scaffold_23, whole genome sh [...]	GST, gst
Solyc09g074430.2	602.749	113.619	32.0123	6.01738	5e-05	0.00182258	2.41142	up	yes	OK	PREDICTED: flavin-containing monooxygenase YUCCA10-like [Solanum lycopersicum]	RecName: Full=Probable indole-3-pyruvate monooxygenase YUCCA11; AltName: Full=Flavin-containing monooxygenase YUCCA11 [Arabidopsis thaliana]	flavine-containing monoxygenase	YUCCA
Solyc10g008660.1	21.1462	4.72974	51.8302	9.76223	0.01105	0.110918	2.40851	up	yes	OK	PREDICTED: anthocyanin 5-aromatic acyltransferase-like [Solanum lycopersicum]	_	_	_
Solyc03g006230.1	140.355	26.7991	6.1891	1.17874	5e-05	0.00182258	2.39248	up	yes	OK	conserved hypothetical protein [Ricinus communis]	_	hypothetical protein	_
Solyc05g052670.1	250.272	47.8277	13.8312	2.63547	5e-05	0.00182258	2.39179	up	yes	OK	PREDICTED: BAHD acyltransferase DCR-like [Solanum lycopersicum]	RecName: Full=BAHD acyltransferase DCR; AltName: Full=Protein DEFECTIVE IN CUTICULAR RIDGES; AltName: Full=Protein PERMEABLE LEAVES 3 [Arabidopsis thaliana]	SubName: Full=Chromosome chr8 scaffold_23, whole genome shotgun sequence;	_
Solyc08g065500.1	309.165	59.151	24.7802	4.72293	5e-05	0.00182258	2.39143	up	yes	OK	PREDICTED: probable protein phosphatase 2C 61-like [Solanum lycopersicum]	RecName: Full=Probable protein phosphatase 2C 34; Short=AtPP2C34 [Arabidopsis thaliana]	hypothetical protein	_
Solyc01g005160.2	26.2817	5.04653	1.1459	0.219416	0.01055	0.10763	2.38474	up	yes	OK	Avr9/Cf-9 rapidly elicited protein [Solanum lycopersicum]	RecName: Full=U-box domain-containing protein 20; AltName: Full=Plant U-box protein 20 [Arabidopsis thaliana]	_	_
Solyc01g094900.1	101.885	19.7606	16.5976	3.19333	0.0002	0.00574367	2.37784	up	yes	OK	ferric-chelate reductase [Solanum lycopersicum]	RecName: Full=Ferric reduction oxidase 3, mitochondrial; Short=AtFRO3; AltName: Full=Ferric-chelate reductase 3; Flags: Precursor [Arabidopsis thaliana]	_	_
Solyc07g053630.2	175.996	34.0271	7.8793	1.52037	5e-05	0.00182258	2.37365	up	yes	OK	golden1-like protein [Solanum golden 2-like 1 transcription factor [Solanum lycopersicum]	RecName: Full=Probable transcription factor GLK1; AltName: Full=Golden2-like protein 1; Short=OsGLK1 [Oryza sativa Japonica Group]	Os06g0348800	_
Solyc10g076210.1	1838.08	356.948	156.931	30.3373	5e-05	0.00182258	2.37097	up	yes	OK	PREDICTED: peroxidase 4-like [Solanum lycopersicum]	RecName: Full=Cationic peroxidase 1; AltName: Full=PNPC1; Flags: Precursor	_	E1.11.1.7
Solyc02g067050.2	589.089	114.421	45.9371	8.88431	5e-05	0.00182258	2.37033	up	yes	OK	PREDICTED: UPF0301 protein CHU_1773-like [Solanum lycopersicum]	_	_	algH
Solyc10g076190.1	324.615	63.4771	27.6096	5.37808	5e-05	0.00182258	2.36001	up	yes	OK	PREDICTED: peroxidase 4-like [Solanum lycopersicum]	RecName: Full=Cationic peroxidase 1; AltName: Full=PNPC1; Flags: Precursor	SubName: Full=Chromosome chr18 scaffold_1, whole genome shotgun sequence;	E1.11.1.7
Solyc07g047730.2	24.901	4.89724	3.92105	0.765263	0.01245	0.120102	2.35721	up	yes	OK	_	_	_	_
Solyc08g081480.2	3648.12	727.159	162.792	32.3683	5e-05	0.00182258	2.33038	up	yes	OK	PREDICTED: probable polygalacturonase-like [Solanum lycopersicum]	RecName: Full=Probable polygalacturonase; Short=PG; AltName: Full=Pectinase	SubName: Full=Chromosome chr2 scaffold_132, whole genome shotgun sequence;	_
Solyc07g052620.1	26.019	5.25164	8.08062	1.60691	0.012	0.117284	2.33018	up	yes	OK	PREDICTED: uncharacterized protein LOC101247540 [Solanum lycopersicum]	RecName: Full=Zinc finger protein CONSTANS-LIKE 7 [Arabidopsis thaliana]	_	_
Solyc08g077530.2	761.278	152.004	26.8581	5.35216	5e-05	0.00182258	2.32716	up	yes	OK	PREDICTED: beta-amylase 3, chloroplastic-like [Solanum lycopersicum]	RecName: Full=Beta-amylase 3, chloroplastic; AltName: Full=1,4-alpha-D-glucan maltohydrolase; AltName: Full=Beta-amylase 8; AltName: Full=Chloroplast beta-amylase;	beta-amylase (EC:3.2.1.2)	E3.2.1.2
Solyc07g061790.2	105.884	21.2638	8.62026	1.7246	5e-05	0.00182258	2.32147	up	yes	OK	PREDICTED: heme-binding protein 2-like [Solanum lycopersicum]	_	SubName: Full=Chromosome undetermined scaffold_223, whole genome shotgun sequence;	_
Solyc09g009420.1	108.651	22.3758	25.2872	5.13794	0.0001	0.00325535	2.29915	up	yes	OK	PREDICTED: uncharacterized protein LOC101264052 [Solanum lycopersicum]	_	_	_
Solyc06g084130.2	114.804	23.4234	8.24231	1.67593	5e-05	0.00182258	2.29809	up	yes	OK	PREDICTED: BI1-like protein-like [Solanum lycopersicum]	RecName: Full=BI1-like protein [Arabidopsis thaliana]	SubName: Full=Chromosome chr7 scaffold_31, whole genome shotgun sequence;	K06890
Solyc03g093270.2	1107.35	226.142	80.2737	16.3351	5e-05	0.00182258	2.29695	up	yes	OK	PREDICTED: aldo-keto reductase family 4 member C9-like [Solanum lycopersicum]	RecName: Full=Aldo-keto reductase family 4 member C9 [Arabidopsis thaliana]	hypothetical protein	_
Solyc10g008390.2	609.471	125.331	55.4268	11.3426	5e-05	0.00182258	2.28883	up	yes	OK	PREDICTED: thioredoxin M-type, chloroplastic-like [Solanum lycopersicum]	RecName: Full=Thioredoxin M-type, chloroplastic; Short=Trx-M; Flags: Precursor [Brassica napus]	SubName: Full=Chromosome chr12 scaffold_18, whole genome shotgun sequence;	trxA
Solyc03g117050.2	285.986	59.058	17.108	3.52229	5e-05	0.00182258	2.28009	up	yes	OK	PREDICTED: aquaporin NIP6-1-like [Solanum lycopersicum]	RecName: Full=Aquaporin NIP6-1; AltName: Full=NOD26-like intrinsic protein 6-1; Short=AtNIP6;1 [Arabidopsis thaliana]	aquaporin, MIP family, NIP subfamily	NIP
Solyc11g012360.1	692.547	143.286	31.2178	6.44317	5e-05	0.00182258	2.27653	up	yes	OK	tonoplast dicarboxylate transporter-like [Solanum lycopersicum]	RecName: Full=Tonoplast dicarboxylate transporter; Short=AttDT; AltName: Full=Sodium-dicarboxylate cotransporter-like; Short=AtSDAT; AltName: Full=Vacuolar malate tr	citrate transporter, putative, expressed	SLC13A2_3_5
Solyc07g065540.1	57.5854	11.9395	3.63346	0.750736	0.00345	0.0510062	2.27497	up	yes	OK	PREDICTED: fasciclin-like arabinogalactan protein 1-like [Solanum lycopersicum]	RecName: Full=Fasciclin-like arabinogalactan protein 1; Flags: Precursor [Arabidopsis thaliana]	SubName: Full=Chromosome chr19 scaffold_66, whole genome shotgun sequence;	_
Solyc05g006790.1	35.0594	7.28092	1.6756	0.346877	0.01615	0.142673	2.27218	up	yes	OK	PREDICTED: uncharacterized protein LOC102578464 [Solanum tuberosum]	_	_	_
Solyc05g047710.2	86.1637	17.9625	4.14098	0.861418	0.0008	0.0170622	2.26519	up	yes	OK	PREDICTED: synaptotagmin-4-like [Solanum tuberosum]	RecName: Full=Synaptotagmin-4; AltName: Full=NTMC2T2.2; AltName: Full=Synaptotagmin D [Arabidopsis thaliana]	integral membrane single C2 domain protein	_
Solyc01g079150.2	1220.11	254.222	32.4226	6.74669	5e-05	0.00182258	2.26475	up	yes	OK	PREDICTED: probable boron transporter 2-like [Solanum lycopersicum]	RecName: Full=Probable boron transporter 2 [Arabidopsis thaliana]	boron transporter protein, putative, expressed	_
Solyc10g084240.1	332.525	69.5393	27.3425	5.69089	5e-05	0.00182258	2.26442	up	yes	OK	PREDICTED: peroxidase 21-like [Solanum lycopersicum]	RecName: Full=Peroxidase 21; Short=Atperox P21; AltName: Full=ATP2a/ATP2b; AltName: Full=PRXR5; Flags: Precursor [Arabidopsis thaliana]	hypothetical protein	E1.11.1.7
Solyc12g005730.1	20.8992	4.39022	1.10561	0.231361	0.0141	0.13057	2.25662	up	yes	OK	PREDICTED: uncharacterized protein LOC102586291 [Solanum tuberosum]	_	SubName: Full=Chromosome chr12 scaffold_36, whole genome shotgun sequence;	_
Solyc02g080060.1	103.618	21.8796	7.47093	1.57141	0.00025	0.00690932	2.24923	up	yes	OK	putative receptor-like serine-threonine protein kinase [Solanum tuberosum]	RecName: Full=Cysteine-rich receptor-like protein kinase 10; Short=Cysteine-rich RLK10; AltName: Full=Receptor-like protein kinase 4; Flags: Precursor [Arabidopsi	_	_
Solyc05g013360.2	23.6211	4.99814	2.04279	0.430199	0.01465	0.134071	2.24746	up	yes	OK	PREDICTED: uncharacterized protein LOC102591267 [Solanum tuberosum]	_	_	_
Solyc03g095730.2	16751.1	3558.07	2409.95	508.712	5e-05	0.00182258	2.24408	up	yes	OK	PREDICTED: ubiquinol-cytochrome c reductase complex 6.7 kDa protein-like [Solanum lycopersicum]	RecName: Full=Ubiquinol-cytochrome c reductase complex 6.7 kDa protein; Short=CR6 [Solanum tuberosum]	ubiquinol-cytochrome c reductase complex 6.7 kDa protein, putative, expressed	_
Solyc10g006640.2	248.314	52.8862	15.319	3.25041	5e-05	0.00182258	2.23663	up	yes	OK	PREDICTED: uncharacterized protein LOC101264865 [Solanum lycopersicum]	RecName: Full=Transcription factor bHLH123; AltName: Full=Basic helix-loop-helix protein 123; Short=AtbHLH123; Short=bHLH 123; AltName: Full=Transcription factor E	SubName: Full=Chromosome chr19 scaffold_4, whole genome shotgun sequence;	_
Solyc04g015750.2	743.864	159.099	11.1581	2.38494	5e-05	0.00182258	2.22607	up	yes	OK	PREDICTED: magnesium-chelatase subunit ChlH, chloroplastic-like [Solanum lycopersicum]	RecName: Full=Magnesium-chelatase subunit ChlH, chloroplastic; Short=Mg-chelatase subunit H; AltName: Full=ABA-binding protein; AltName: Full=Mg-protoporphyrin IX c	GUN5 (GENOMES UNCOUPLED 5); magnesium chelatase; Encodes magnesium chelatase involved in pla [...]	chlH, bchH
Solyc11g073260.1	1460.45	316.326	393.137	84.2591	5e-05	0.00182258	2.22213	up	yes	OK	PREDICTED: histone H2A-like [Solanum lycopersicum]	RecName: Full=Histone H2A	RecName: Full=Histone H2A;	H2A
Solyc08g061060.1	462.762	100.589	145.575	31.2055	5e-05	0.00182258	2.22189	up	yes	OK	PREDICTED: EG45-like domain containing protein 2-like [Solanum lycopersicum]	RecName: Full=EG45-like domain containing protein 2; AltName: Full=Plant natriuretic peptide A; Short=AtEXPR3; Short=AtPNP-A; Short=Ath-ExpGamma-1.2; Flags: Precurs	_	_
Solyc11g040140.1	140.108	30.4921	12.9025	2.79369	5e-05	0.00182258	2.20741	up	yes	OK	PREDICTED: xyloglucan endotransglucosylase/hydrolase protein A-like [Solanum lycopersicum]	RecName: Full=Probable xyloglucan endotransglucosylase/hydrolase; Flags: Precursor	SubName: Full=Xyloglucan endotransglycosylase/hydrolase XTH-27;	E2.4.1.207
Solyc06g074140.1	31.6759	6.88516	1.94911	0.422365	0.01915	0.158875	2.20625	up	yes	OK	PREDICTED: E3 ubiquitin-protein ligase PUB24-like [Solanum lycopersicum]	RecName: Full=E3 ubiquitin-protein ligase PUB24; AltName: Full=Plant U-box protein 24; AltName: Full=U-box domain-containing protein 24 [Arabidopsis thaliana]	_	_
Solyc04g072860.2	170.418	37.1722	4.79793	1.04486	5e-05	0.00182258	2.1991	up	yes	OK	SlArf/Xyl3 protein precursor [Solanum lycopersicum]	RecName: Full=Probable beta-D-xylosidase 7; Short=AtBXL7; Flags: Precursor [Arabidopsis thaliana]	SubName: Full=Chromosome chr18 scaffold_1, whole genome shotgun sequence;	_
Solyc12g056920.1	2765.48	604.786	101.772	22.211	5e-05	0.00182258	2.19599	up	yes	OK	PREDICTED: sulfate transporter 2.1-like [Solanum lycopersicum]	RecName: Full=Low affinity sulfate transporter 3	SubName: Full=Chromosome chr18 scaffold_1, whole genome shotgun sequence;	SULTR2
Solyc05g052660.1	416.307	92.9156	168.937	37.0632	5e-05	0.00182258	2.18843	up	yes	OK	PREDICTED: BAHD acyltransferase DCR-like [Solanum lycopersicum]	RecName: Full=BAHD acyltransferase DCR; AltName: Full=Protein DEFECTIVE IN CUTICULAR RIDGES; AltName: Full=Protein PERMEABLE LEAVES 3 [Arabidopsis thaliana]	_	_
Solyc01g096620.2	242.643	53.4862	15.8983	3.49085	0.0003	0.00789937	2.18722	up	yes	OK	PREDICTED: uncharacterized protein LOC102590196 [Solanum tuberosum]	_	_	_
Solyc01g081620.2	118.865	26.161	4.61342	1.01316	5e-05	0.00182258	2.18697	up	yes	OK	PREDICTED: uncharacterized protein LOC101265960 [Solanum lycopersicum]	_	_	_
Solyc03g123420.1	990.138	219.877	221.063	48.5726	5e-05	0.00182258	2.18624	up	yes	OK	PREDICTED: uncharacterized protein LOC101250099 isoform 1 [Solanum lycopersicum]	RecName: Full=Uncharacterized proline-rich protein	proline-rich family protein; proline-rich family protein; FUNCTIONS IN: molecular_function u [...]	_
Solyc08g066420.1	18.2998	4.08792	3.67831	0.812013	0.0182	0.154212	2.17947	up	yes	OK	PREDICTED: lachrymatory-factor synthase-like [Solanum lycopersicum]	_	_	_
Solyc11g008140.1	109.199	24.2476	6.22002	1.3767	0.0001	0.00325535	2.17571	up	yes	OK	PREDICTED: probable pectate lyase 12-like [Solanum lycopersicum]	RecName: Full=Probable pectate lyase 12; Flags: Precursor [Arabidopsis thaliana]	hypothetical protein	E4.2.2.2, pel
Solyc10g047250.1	831.507	192.179	582.837	129.816	5e-05	0.00182258	2.16662	up	yes	OK	_	_	_	_
Solyc02g072050.1	16.484	3.68513	0.828633	0.184727	0.02445	0.184677	2.16534	up	yes	OK	PREDICTED: uncharacterized protein LOC102580891 [Solanum tuberosum]	_	SubName: Full=Chromosome chr10 scaffold_81, whole genome shotgun sequence;	_
Solyc08g060920.2	1396.82	312.832	91.9683	20.5184	5e-05	0.00182258	2.16422	up	yes	OK	IDS4-like protein [Solanum IDS4-like protein [Solanum lycopersicum]	RecName: Full=SPX domain-containing protein 1; AltName: Full=Protein SPX DOMAIN GENE 1; Short=AtSPX1 [Arabidopsis thaliana]	SubName: Full=Chromosome chr4 scaffold_6, whole genome shotgun sequence;	_
Solyc12g005810.1	90.6491	21.129	127.898	28.5502	0.00095	0.0193741	2.16342	up	yes	OK	_	_	_	_
Solyc12g005020.1	399.547	89.9173	54.0094	12.0595	5e-05	0.00182258	2.16304	up	yes	OK	PREDICTED: NEP1-interacting protein-like 1-like [Solanum lycopersicum]	RecName: Full=NEP1-interacting protein 1; AltName: Full=RING-H2 finger protein ATL26 [Arabidopsis thaliana]	SubName: Full=Chromosome chr19 scaffold_4, whole genome shotgun sequence;	_
Solyc00g063110.2	117.567	26.539	14.9834	3.35241	0.00015	0.00455289	2.16009	up	yes	OK	PREDICTED: non-specific lipid-transfer protein-like [Solanum lycopersicum]	_	_	_
Solyc03g098740.1	40.3554	9.10426	6.38552	1.43292	0.01785	0.152343	2.15585	up	yes	OK	PREDICTED: miraculin-like, partial [Solanum lycopersicum]	_	_	_
Solyc06g050900.2	73.1735	16.4671	2.98227	0.669841	0.00095	0.0193741	2.15452	up	yes	OK	PREDICTED: probable peptide/nitrate transporter At2g40460-like [Solanum lycopersicum]	RecName: Full=Protein NRT1/ PTR FAMILY 5.1; Short=AtNPF5.1 [Arabidopsis thaliana]	SubName: Full=Chromosome chr13 scaffold_48, whole genome shotgun sequence;	SLC15A3_4, PHT
Solyc08g007720.1	1.28892	0	4.43839	0	0.02695	0.196222	2.15004	up	yes	OK	PREDICTED: uncharacterized protein LOC101246551 [Solanum lycopersicum]	_	_	_
Solyc08g083190.2	60.4527	13.674	2.73607	0.61724	0.0007	0.0154577	2.1482	up	yes	OK	PREDICTED: uncharacterized protein LOC101263046 [Solanum lycopersicum]	_	SubName: Full=Chromosome chr2 scaffold_105, whole genome shotgun sequence;	_
Solyc01g100020.2	87.8263	19.914	1.71171	0.387673	0.001	0.0201958	2.14253	up	yes	OK	PREDICTED: phospholipase D p1-like [Solanum lycopersicum]	RecName: Full=Phospholipase D p1; Short=AtPLDp1; AltName: Full=Phospholipase D zeta 1; Short=PLDzeta1; AltName: Full=Phospholipase D1 PHOX and PX-containing domain	phospholipase D (EC:3.1.4.4)	PLD1_2
Solyc04g054950.2	49.1154	11.1976	4.38988	0.994656	0.00325	0.0487656	2.14191	up	yes	OK	PREDICTED: tropinone reductase homolog [Solanum lycopersicum]	RecName: Full=Tropinone reductase homolog; AltName: Full=P29X	SubName: Full=Chromosome chr8 scaffold_23, whole genome shotgun sequence;	TR1
Solyc02g077120.2	66.3865	15.1929	7.95851	1.80376	0.0029	0.0448845	2.14149	up	yes	OK	PREDICTED: GDSL esterase/lipase At1g28580-like [Solanum lycopersicum]	RecName: Full=GDSL esterase/lipase At1g28610; AltName: Full=Extracellular lipase At1g28610; Flags: Precursor [Arabidopsis thaliana]	_	_
Solyc06g074360.2	21.6834	4.97581	2.07125	0.471794	0.0167	0.145839	2.13427	up	yes	OK	PREDICTED: protein TRANSPARENT TESTA 1-like [Solanum lycopersicum]	RecName: Full=Protein TRANSPARENT TESTA 1; AltName: Full=TTL1; AltName: Full=Zinc finger protein TT1 [Arabidopsis thaliana]	hypothetical protein	_
Solyc02g091990.2	106.241	24.3005	5.43488	1.23896	0.00015	0.00455289	2.13312	up	yes	OK	RecName: Full=1-aminocyclopropane-1-carboxylate synthase 3; Short=ACC synthase 3; AltName: Full=Le-ACS3; Short=ACS-3; AltName: Full=S-adenosyl-L-methionine methylth	RecName: Full=1-aminocyclopropane-1-carboxylate synthase 3; Short=ACC synthase 3; AltName: Full=Le-ACS3; Short=ACS-3; AltName: Full=S-adenosyl-L-methionine methylth	SubName: Full=Putative uncharacterized protein (Chromosome undetermined scaffold_1179, whole [...]	ACS
Solyc06g071570.2	119.816	27.3955	4.41628	1.00794	0.00015	0.00455289	2.13142	up	yes	OK	PREDICTED: probable peptide/nitrate transporter At5g62680-like [Solanum lycopersicum]	RecName: Full=Protein NRT1/ PTR FAMILY 2.11; Short=AtNPF2.11; AltName: Full=Nitrate transporter 1.10; AltName: Full=Protein GLUCOSINOLATE TRANSPORTER-2 [Arabidopsi	hypothetical protein	SLC15A3_4, PHT
Solyc11g072890.1	435.037	100.847	102.222	23.3902	5e-05	0.00182258	2.12773	up	yes	OK	PREDICTED: uncharacterized protein LOC101257533 [Solanum lycopersicum]	_	_	_
Solyc04g008230.2	4537.77	1041.83	192.824	44.1572	5e-05	0.00182258	2.12656	up	yes	OK	PREDICTED: polygalacturonase At1g48100-like [Solanum lycopersicum]	RecName: Full=Polygalacturonase At1g48100; Short=PG; AltName: Full=Pectinase At1g48100; Flags: Precursor [Arabidopsis thaliana]	glycoside hydrolase family 28 protein / polygalacturonase (pectinase) family protein; glycos [...]	_
Solyc07g053080.2	43.8035	10.0707	1.21887	0.279775	0.0052	0.0671855	2.12321	up	yes	OK	PREDICTED: G-type lectin S-receptor-like serine/threonine-protein kinase B120-like [Solanum lycopersicum]	RecName: Full=Cysteine-rich receptor-like protein kinase 10; Short=Cysteine-rich RLK10; AltName: Full=Receptor-like protein kinase 4; Flags: Precursor [Arabidopsi	hypothetical protein	_
Solyc03g116270.2	598.484	137.887	38.3797	8.81136	5e-05	0.00182258	2.12291	up	yes	OK	PREDICTED: 1-aminocyclopropane-1-carboxylate oxidase 1-like [Solanum lycopersicum]	RecName: Full=Gibberellin 20 oxidase 3; AltName: Full=GA 20-oxidase 3; AltName: Full=Gibberellin C-20 oxidase 3 [Arabidopsis thaliana]	_	_
Solyc08g078890.1	537.748	125.877	51.2068	11.9412	5e-05	0.00182258	2.10039	up	yes	OK	PREDICTED: uncharacterized protein LOC101251115 [Solanum lycopersicum]	RecName: Full=36.4 kDa proline-rich protein	SubName: Full=Chromosome chr2 scaffold_241, whole genome shotgun sequence;	_
Solyc04g080720.2	861.686	201.597	41.474	9.67677	5e-05	0.00182258	2.09961	up	yes	OK	PREDICTED: omega-hydroxypalmitate O-feruloyl transferase-like [Solanum lycopersicum]	RecName: Full=Omega-hydroxypalmitate O-feruloyl transferase; AltName: Full=Omega-hydroxyacid hydroxycinnamoyltransferase; AltName: Full=Protein ALIPHATIC SUBERIN FE	SubName: Full=Putative uncharacterized protein (Chromosome chr18 scaffold_1, whole genome sh [...]	_
Solyc02g090100.1	471.696	111.121	101.273	23.6401	5e-05	0.00182258	2.09894	up	yes	OK	PREDICTED: uncharacterized protein LOC101257421 [Solanum lycopersicum]	_	_	_
Solyc03g098300.1	72.5207	17.0154	4.89565	1.14488	0.00095	0.0193741	2.0963	up	yes	OK	PREDICTED: ornithine decarboxylase-like [Solanum lycopersicum]	RecName: Full=Ornithine decarboxylase; Short=ODC; AltName: Full=CaODC1; AltName: Full=CapODC [Capsicum annuum]	_	E4.1.1.17, ODC1, speC, speF
Solyc06g035480.2	103.51	24.2666	4.00813	0.937497	0.0001	0.00325535	2.09604	up	yes	OK	PREDICTED: serine/threonine-protein phosphatase 7 long form homolog [Solanum lycopersicum]	RecName: Full=Serine/threonine-protein phosphatase 7 long form homolog [Arabidopsis thaliana]	_	_
Solyc02g077240.2	22392.5	5264.36	741.831	174.096	5e-05	0.00182258	2.09121	up	yes	OK	PREDICTED: pyruvate decarboxylase isozyme 1-like [Solanum lycopersicum]	RecName: Full=Pyruvate decarboxylase 1; Short=PDC [Pisum sativum]	pyruvate decarboxylase (EC:4.1.1.1)	E4.1.1.1, pdc
Solyc07g061850.1	10.8508	0	4.25109	0	5e-05	0.00182258	2.08783	up	yes	OK	hypothetical protein [Meganema perideroedes]	RecName: Full=Uncharacterized histidine-rich protein DDB_G0274557; Flags: Precursor [Dictyostelium discoideum]	_	_
Solyc05g052590.1	107.639	25.3554	3.25562	0.765851	0.00035	0.00894054	2.0878	up	yes	OK	PREDICTED: putative serine/threonine-protein kinase-like protein CCR3-like [Solanum lycopersicum]	RecName: Full=Putative serine/threonine-protein kinase-like protein CCR3; AltName: Full=Protein CRINKLY 4 RELATED 3; Short=AtCRR3; Flags: Precursor [Arabidopsis th	SubName: Full=Chromosome chr13 scaffold_48, whole genome shotgun sequence;	_
Solyc04g056340.2	416.123	98.3669	31.427	7.39925	5e-05	0.00182258	2.08655	up	yes	OK	PREDICTED: probable tyrosine-protein phosphatase At1g05000-like [Solanum lycopersicum]	RecName: Full=Probable tyrosine-protein phosphatase At1g05000 [Arabidopsis thaliana]	SubName: Full=Putative uncharacterized protein;	SIW14, OCA3
Solyc03g116020.2	5293.1	1252.6	444.99	104.852	5e-05	0.00182258	2.08542	up	yes	OK	PREDICTED: DNA-directed RNA polymerase D subunit 1-like [Solanum lycopersicum]	_	SubName: Full=Chromosome chr17 scaffold_12, whole genome shotgun sequence;	_
Solyc03g026370.1	138.124	33.5549	58.1502	13.7163	5e-05	0.00182258	2.08389	up	yes	OK	PREDICTED: uncharacterized protein LOC101263880 [Solanum lycopersicum]	_	hypothetical protein	_
Solyc04g012050.2	46.5734	11.0483	2.64609	0.625498	0.0047	0.0629812	2.08078	up	yes	OK	PREDICTED: ethylene-responsive transcription factor ABR1-like [Solanum lycopersicum]	RecName: Full=Ethylene-responsive transcription factor ABR1; AltName: Full=Protein ABA REPRESSOR 1 [Arabidopsis thaliana]	_	_
Solyc05g051940.2	63.4756	15.0424	2.91646	0.689727	0.00085	0.0178061	2.08012	up	yes	OK	PREDICTED: putative metabolite transport protein HI_1104-like [Solanum lycopersicum]	_	SubName: Full=Chromosome chr7 scaffold_294, whole genome shotgun sequence;	_
Solyc12g006660.1	85.3189	20.3987	14.6532	3.4726	0.0013	0.0247337	2.07713	up	yes	OK	PREDICTED: uncharacterized protein LOC101265005 [Solanum lycopersicum]	_	hypothetical protein	_
Solyc12g011100.1	22.8102	5.56843	22.5263	5.34285	0.01915	0.158875	2.07593	up	yes	OK	_	_	_	_
Solyc11g010990.1	350.595	83.5115	25.9491	6.15651	5e-05	0.00182258	2.0755	up	yes	OK	PREDICTED: uncharacterized protein LOC101265396 [Solanum lycopersicum]	RecName: Full=8-hydroxygeraniol dehydrogenase; Short=Cr10HGO [Catharanthus roseus]	cinnamyl alcohol dehydrogenase-like protein	E1.1.1.195
Solyc05g007090.2	19.4511	4.63256	1.09497	0.260012	0.0252	0.188426	2.07424	up	yes	OK	PREDICTED: uncharacterized protein LOC101258258 [Solanum lycopersicum]	_	SubName: Full=Chromosome chr1 scaffold_46, whole genome shotgun sequence;	_
Solyc04g082120.2	118.252	28.194	3.44405	0.819819	0.00015	0.00455289	2.07073	up	yes	OK	PREDICTED: prolyl endopeptidase-like [Solanum lycopersicum]	RecName: Full=Prolyl endopeptidase; Short=PE; AltName: Full=Post-proline cleaving enzyme [Mus musculus]	hypothetical protein	E3.4.21.26, PREP
Solyc01g011080.2	158.425	38.2213	29.1326	6.94337	5e-05	0.00182258	2.06893	up	yes	OK	_	_	_	_
Solyc02g065550.2	1138.5	272.307	70.0475	16.7012	5e-05	0.00182258	2.06838	up	yes	OK	PREDICTED: uncharacterized protein LOC102601122 [Solanum tuberosum]	RecName: Full=Calcium uniporter protein, mitochondrial; AltName: Full=Coiled-coil domain-containing protein 109A [Homo sapiens]	unknown protein; unknown protein; FUNCTIONS IN: molecular_function unknown; INVOLVED IN: bio [...]	_
Solyc12g009480.1	1267.36	304.513	120.716	28.8545	5e-05	0.00182258	2.06475	up	yes	OK	PREDICTED: SPX domain-containing protein 2-like [Solanum lycopersicum]	RecName: Full=SPX domain-containing protein 1; AltName: Full=Protein SPX DOMAIN GENE 1; Short=OsSPX1 [Oryza sativa Japonica Group]	hypothetical protein	_
Solyc10g080730.1	34.495	8.31024	3.86431	0.925012	0.00505	0.0659852	2.06267	up	yes	OK	PREDICTED: thioredoxin-like 1-1, chloroplastic-like [Solanum lycopersicum]	RecName: Full=Thioredoxin-like 1-1, chloroplastic; AltName: Full=Atypical cysteine/histidine-rich thioredoxin 4; Short=AtACHT4; AltName: Full=Lilium-type thioredox	SubName: Full=Putative uncharacterized protein;	_
Solyc01g080480.2	271.79	65.3364	11.6532	2.79461	5e-05	0.00182258	2.06001	up	yes	OK	PREDICTED: uncharacterized protein LOC101267932 [Solanum lycopersicum]	_	hypothetical protein	_
Solyc11g020680.1	1.46573	0	4.16986	0	0.0277	0.199356	2.06	up	yes	OK	_	_	_	_
Solyc08g066370.1	59.6357	14.3377	2.06483	0.495495	0.0012	0.0232133	2.05908	up	yes	OK	PREDICTED: serine/threonine-protein phosphatase 7 long form homolog [Solanum lycopersicum]	RecName: Full=Serine/threonine-protein phosphatase 7 long form homolog [Arabidopsis thaliana]	_	_
Solyc01g105310.2	1156.06	278.352	65.3481	15.682	5e-05	0.00182258	2.05904	up	yes	OK	PREDICTED: metacaspase-1-like [Solanum lycopersicum]	RecName: Full=Metacaspase-3; Short=AtMC3; AltName: Full=Metacaspase 1a; Short=AtMCP1a [Arabidopsis thaliana]	hypothetical protein	_
Solyc12g098300.1	60.7463	15.5056	53.5138	12.845	0.0007	0.0154577	2.0587	up	yes	OK	PREDICTED: WAT1-related protein At2g37460-like [Solanum tuberosum]	RecName: Full=Sulfated surface glycoprotein 185; Short=SSG 185; Flags: Precursor	_	_
Solyc02g084990.2	2667.72	645.68	114.968	27.769	5e-05	0.00182258	2.04969	up	yes	OK	PREDICTED: mannan endo-1,4-beta-mannosidase 7-like [Solanum lycopersicum]	RecName: Full=Mannan endo-1,4-beta-mannosidase 7; AltName: Full=Beta-mannanase 7; AltName: Full=Endo-beta-1,4-mannanase 7; Short=AtMAN7; Flags: Precursor [Arabidops	SubName: Full=Chromosome chr4 scaffold_32, whole genome shotgun sequence;	_
Solyc09g014530.2	1035.82	251.782	112.475	27.173	5e-05	0.00182258	2.04936	up	yes	OK	PREDICTED: MLP-like protein 28-like [Solanum lycopersicum]	RecName: Full=MLP-like protein 168 [Arabidopsis thaliana]	_	_
Solyc11g066950.1	129.133	32.2757	61.2126	14.7888	0.00025	0.00690932	2.04932	up	yes	OK	PREDICTED: uncharacterized protein At5g22580-like isoform 1 [Solanum lycopersicum]	RecName: Full=Uncharacterized protein At5g22580 [Arabidopsis thaliana]	unknown protein; FUNCTIONS IN: molecular_function unknown; INVOLVED IN: biological_process u [...]	_
Solyc03g093800.1	1005.74	247.819	270.642	65.8151	5e-05	0.00182258	2.0399	up	yes	OK	PREDICTED: uncharacterized protein LOC101244167 [Solanum lycopersicum]	RecName: Full=Glycine-rich cell wall structural protein 2; AltName: Full=Glycine-rich protein 1; Short=GRP-1; Flags: Precursor GRP2_ORYSI	SubName: Full=Putative uncharacterized protein;	_
Solyc02g065000.1	599.325	147.664	116.385	28.4043	5e-05	0.00182258	2.03472	up	yes	OK	PREDICTED: calmodulin-like protein 1-like [Solanum lycopersicum]	RecName: Full=Calmodulin-like protein 1 [Arabidopsis thaliana]	hypothetical protein	CML
Solyc02g081150.1	879.142	216.056	67.2965	16.4807	5e-05	0.00182258	2.02975	up	yes	OK	PREDICTED: uncharacterized protein LOC101244145 [Solanum lycopersicum]	_	_	_
Solyc11g013110.1	480.103	118.183	36.3846	8.92045	5e-05	0.00182258	2.02814	up	yes	OK	PREDICTED: flavonol synthase/flavanone 3-hydroxylase-like [Solanum lycopersicum]	RecName: Full=Flavonol synthase/flavanone 3-hydroxylase; Short=FLS	flavonol synthase 2	FLS
Solyc11g006300.1	15.5224	3.84186	1.61705	0.397422	0.02725	0.197232	2.02462	up	yes	OK	PREDICTED: very-long-chain enoyl-CoA reductase-like [Solanum lycopersicum]	RecName: Full=3-oxo-5-alpha-steroid 4-dehydrogenase 1; AltName: Full=SR type 1; AltName: Full=Steroid 5-alpha-reductase 1; Short=S5AR 1 [Rattus norvegicus]	hypothetical protein	TER, TSC13, CER10
Solyc04g080530.2	24.6626	6.08329	1.56675	0.38515	0.02665	0.19481	2.02428	up	yes	OK	PREDICTED: putative pectinesterase 11-like [Solanum lycopersicum]	RecName: Full=Putative pectinesterase 11; Short=PE 11; AltName: Full=Pectin methylesterase 11; Short=AtPME11 [Arabidopsis thaliana]	SubName: Full=Chromosome chr18 scaffold_1, whole genome shotgun sequence;	E3.1.1.11
Solyc06g011350.2	35335	8719.77	2264	556.937	5e-05	0.00182258	2.02329	up	yes	OK	aquaporin [Solanum lycopersicum]	RecName: Full=Probable aquaporin PIP2-1; AltName: Full=OsPIP2;1; AltName: Full=Plasma membrane intrinsic protein 2-1; AltName: Full=Plasma membrane intrinsic prote	SubName: Full=Putative uncharacterized protein;	PIP
Solyc06g006020.1	23.3323	5.77768	1.12232	0.276941	0.02085	0.16692	2.01883	up	yes	OK	PREDICTED: probable LRR receptor-like serine/threonine-protein kinase At3g47570-like [Solanum lycopersicum]	RecName: Full=LRR receptor-like serine/threonine-protein kinase FLS2; AltName: Full=Protein FLAGELLIN-SENSING 2; AltName: Full=Protein FLAGELLIN-SENSITIVE 2; Flags:	hypothetical protein	_
Solyc03g020080.2	45.1803	11.2344	4.59073	1.13594	0.00675	0.0799912	2.01484	up	yes	OK	PREDICTED: wound-induced proteinase inhibitor 2-like [Solanum lycopersicum]	RecName: Full=Proteinase inhibitor type-2 P303.51; AltName: Full=Proteinase inhibitor type II P303.51; Flags: Precursor	_	_
Solyc06g031710.2	1318.8	327.474	71.6988	17.7489	5e-05	0.00182258	2.01422	up	yes	OK	PREDICTED: auxin-induced protein 5NG4-like [Solanum lycopersicum]	RecName: Full=WAT1-related protein At2g39510 [Arabidopsis thaliana]	hypothetical protein	_
Solyc07g006420.1	56.7226	14.1888	5.16095	1.28308	0.001	0.0201958	2.00803	up	yes	OK	unnamed protein product [Coffea canephora]	_	_	_
Solyc06g005840.2	28.7152	7.58322	22.4159	5.58675	0.0231	0.1783	2.00444	up	yes	OK	PREDICTED: mitochondrial import inner membrane translocase subunit TIM10-like [Solanum lycopersicum]	RecName: Full=Mitochondrial import inner membrane translocase subunit TIM10 [Arabidopsis thaliana]	hypothetical protein	TIM10
Solyc12g094580.1	234.826	58.9492	35.6342	8.884	5e-05	0.00182258	2.00398	up	yes	OK	PREDICTED: uncharacterized protein LOC101248373 [Solanum lycopersicum]	_	_	_
Solyc06g073880.2	988.265	247.817	74.5367	18.6202	5e-05	0.00182258	2.00108	up	yes	OK	PREDICTED: E3 ubiquitin-protein ligase RHF2A-like [Solanum lycopersicum]	RecName: Full=E3 ubiquitin-protein ligase RHF2A; AltName: Full=RING-H2 zinc finger protein RHF2a [Arabidopsis thaliana]	_	_
Solyc08g065210.1	30.0214	7.57909	5.36041	1.34064	0.00705	0.082327	1.99942	up	yes	OK	_	_	_	_
Solyc12g088760.1	1501.58	376.865	48.3771	12.1181	5e-05	0.00182258	1.99716	up	yes	OK	PREDICTED: subtilisin-like protease-like [Solanum lycopersicum]	RecName: Full=Subtilisin-like protease; AltName: Full=Cucumisin-like serine protease; Flags: Precursor [Arabidopsis thaliana]	SubName: Full=Chromosome chr18 scaffold_1, whole genome shotgun sequence;	_
Solyc08g078950.2	15424.4	3872.38	542.792	136.021	5e-05	0.00182258	1.99657	up	yes	OK	PREDICTED: nitrate transporter 1.1-like [Solanum lycopersicum]	RecName: Full=Protein NRT1/ PTR FAMILY 6.3; Short=AtNPF6.3; AltName: Full=Nitrate transporter 1.1; Short=AtNRT1; AltName: Full=Nitrate/chlorate transporter; AltName:	SubName: Full=Chromosome chr2 scaffold_241, whole genome shotgun sequence;	SLC15A3_4, PHT
Solyc08g076890.2	3653.81	921.798	670.5	168.04	5e-05	0.00182258	1.99643	up	yes	OK	PREDICTED: uncharacterized protein LOC101244606 [Solanum lycopersicum]	RecName: Full=Glycine-rich cell wall structural protein 1.0; Short=GRP 1.0; Flags: Precursor	_	_
Solyc04g077860.2	220.262	55.5002	14.7053	3.69199	5e-05	0.00182258	1.99387	up	yes	OK	PREDICTED: sigma factor SigB regulation protein RsbQ-like [Solanum lycopersicum]	RecName: Full=Probable strigolactone esterase DAD2; Short=3.1.-.-; AltName: Full=Protein DECREASED APICAL DOMINANCE 2 [Petunia x hybrida]	SubName: Full=Chromosome chr18 scaffold_1, whole genome shotgun sequence;	_
Solyc01g108630.2	957.039	240.801	34.0559	8.55199	5e-05	0.00182258	1.99357	up	yes	OK	PREDICTED: ferredoxin--nitrite reductase, chloroplastic [Solanum lycopersicum]	RecName: Full=Ferredoxin--nitrite reductase, chloroplastic; Flags: Precursor	SubName: Full=Putative uncharacterized protein;	nirA
Solyc07g049290.2	35.1887	8.85448	1.15032	0.289004	0.0062	0.0759096	1.99287	up	yes	OK	PREDICTED: nitrate transporter 1.3-like [Solanum lycopersicum]	RecName: Full=Protein NRT1/ PTR FAMILY 6.4; Short=AtNPF6.4; AltName: Full=Nitrate transporter 1.3 [Arabidopsis thaliana]	SubName: Full=Chromosome chr12 scaffold_36, whole genome shotgun sequence;	SLC15A3_4, PHT
Solyc01g100850.2	840.727	213.045	43.986	11.1148	5e-05	0.00182258	1.98456	up	yes	OK	PREDICTED: ABC transporter I family member 20-like [Solanum lycopersicum]	RecName: Full=ABC transporter I family member 20; Short=ABC transporter ABCI.20; Short=AtABCI20; AltName: Full=GCN-related protein 3; AltName: Full=Non-intrinsic A	SubName: Full=Chromosome chr14 scaffold_27, whole genome shotgun sequence;	CAF16
Solyc11g010340.1	36.1969	9.21674	3.36129	0.850611	0.0069	0.0811371	1.98244	up	yes	OK	PREDICTED: transcription factor bHLH96-like [Solanum lycopersicum]	RecName: Full=Transcription factor bHLH99; AltName: Full=Basic helix-loop-helix protein 99; Short=AtbHLH99; Short=bHLH 99; AltName: Full=Transcription factor EN 18	hypothetical protein	MYF6, MRF4
Solyc10g084860.1	259.476	65.9171	9.48603	2.40535	5e-05	0.00182258	1.97956	up	yes	OK	PREDICTED: L-type lectin-domain containing receptor kinase S.4-like [Solanum tuberosum]	RecName: Full=L-type lectin-domain containing receptor kinase S.4; Short=LecRK-S.4; Flags: Precursor [Arabidopsis thaliana]	SubName: Full=Chromosome chr8 scaffold_23, whole genome shotgun sequence;	_
Solyc01g094210.2	146.683	37.4339	9.0088	2.28961	0.0001	0.00325535	1.97623	up	yes	OK	PREDICTED: (+)-neomenthol dehydrogenase-like [Solanum tuberosum]	RecName: Full=(+)-neomenthol dehydrogenase; AltName: Full=Menthone:neomenthol reductase; AltName: Full=Short-chain dehydrogenase/reductase 1; Short=AtSDR1 [Arabidop	SubName: Full=Chromosome chr15 scaffold_40, whole genome shotgun sequence;	E1.1.1.208
Solyc01g108700.2	87.5402	22.5359	17.9977	4.58154	0.0003	0.00789937	1.97391	up	yes	OK	PREDICTED: uncharacterized protein LOC102584061 [Solanum tuberosum]	_	_	_
Solyc12g094570.1	244.311	62.7096	36.0925	9.19868	5e-05	0.00182258	1.9722	up	yes	OK	PREDICTED: uncharacterized protein LOC101248373 [Solanum lycopersicum]	_	hypothetical protein	_
Solyc11g010930.1	993.433	260.913	741.673	189.343	5e-05	0.00182258	1.96978	up	yes	OK	PREDICTED: HVA22-like protein e-like [Solanum lycopersicum]	RecName: Full=HVA22-like protein e; Short=AtHVA22e [Arabidopsis thaliana]	hypothetical protein	REEP5_6
Solyc07g053360.2	266.824	68.3562	12.0926	3.09107	5e-05	0.00182258	1.96795	up	yes	OK	PREDICTED: seed biotin-containing protein SBP65-like [Solanum lycopersicum]	RecName: Full=Seed biotin-containing protein SBP65; AltName: Full=BP75; AltName: Full=Seed biotinylated protein of 65 kDa	_	_
Solyc05g005540.2	414.553	106.528	13.9063	3.56735	5e-05	0.00182258	1.96281	up	yes	OK	PREDICTED: polygalacturonase non-catalytic subunit AroGP3-like [Solanum lycopersicum]	RecName: Full=Polygalacturonase non-catalytic subunit AroGP3; Flags: Precursor [Solanum lycopersicum]	SubName: Full=Chromosome chr1 scaffold_135, whole genome shotgun sequence;	_
Solyc07g007510.2	4119.95	1060.78	295.083	75.7271	5e-05	0.00182258	1.96224	up	yes	OK	PREDICTED: uncharacterized protein LOC101258167 [Solanum lycopersicum]	RecName: Full=Triphosphate tunel metalloenzyme 3; AltName: Full=Adenosinetriphosphatase; Short=ATPase; AltName: Full=Triphosphatase; Short=PPPase [Arabidopsis thali	SubName: Full=Chromosome chr11 scaffold_170, whole genome shotgun sequence;	_
Solyc01g102900.2	2422.85	625.303	192.122	49.3405	5e-05	0.00182258	1.96118	up	yes	OK	PREDICTED: germin-like protein subfamily 1 member 13-like [Solanum lycopersicum]	RecName: Full=Germin-like protein subfamily 1 member 20; AltName: Full=GLP2a copy 2; AltName: Full=GLP2b; AltName: Full=Germin type 2; Short=At-GERM2; Short=AtGER2	hypothetical protein	_
Solyc08g007430.1	5833.03	1502.53	244.136	62.7255	5e-05	0.00182258	1.96056	up	yes	OK	PREDICTED: nitrate transporter 1.1-like [Solanum lycopersicum]	RecName: Full=Protein NRT1/ PTR FAMILY 6.3; Short=AtNPF6.3; AltName: Full=Nitrate transporter 1.1; Short=AtNRT1; AltName: Full=Nitrate/chlorate transporter; AltName:	SubName: Full=Chromosome chr2 scaffold_241, whole genome shotgun sequence;	SLC15A3_4, PHT
Solyc08g014440.2	695.458	179.506	37.3521	9.61653	5e-05	0.00182258	1.9576	up	yes	OK	PREDICTED: BTB/POZ and TAZ domain-containing protein 3-like [Solanum lycopersicum]	RecName: Full=BTB/POZ and TAZ domain-containing protein 3; AltName: Full=BTB and TAZ domain protein 3 [Arabidopsis thaliana]	SubName: Full=Chromosome chr5 scaffold_72, whole genome shotgun sequence;	_
Solyc02g083720.2	59.5563	15.3707	2.32792	0.599709	0.002	0.034364	1.95671	up	yes	OK	PREDICTED: MLO-like protein 4-like [Solanum lycopersicum]	RecName: Full=MLO-like protein 4; Short=AtMlo4 [Arabidopsis thaliana]	hypothetical protein	MLO
Solyc04g014790.1	44.4751	11.6261	12.7382	3.28459	0.0081	0.0905392	1.95538	up	yes	OK	PREDICTED: cysteine proteinase inhibitor 5-like [Solanum lycopersicum]	RecName: Full=Cysteine proteinase inhibitor 5; Short=AtCYS-5; Flags: Precursor [Arabidopsis thaliana]	cysteine protease inhibitor, putative / cystatin, putative; cysteine protease inhibitor, put [...]	_
Solyc01g056850.2	1249.78	323.798	39.3349	10.1735	5e-05	0.00182258	1.95099	up	yes	OK	PREDICTED: CTP synthase-like [Solanum lycopersicum]	RecName: Full=CTP synthase 1; AltName: Full=CTP synthetase 1; AltName: Full=UTP--ammonia ligase 1 [Danio rerio]	CTP synthase (EC:6.3.4.2)	pyrG, CTPS
Solyc09g011560.2	222.91	57.9331	17.2062	4.45171	5e-05	0.00182258	1.9505	up	yes	OK	PREDICTED: probable glutathione S-transferase-like [Solanum lycopersicum]	RecName: Full=Probable glutathione S-transferase; AltName: Full=Auxin-induced protein PCNT103	_	GST, gst
Solyc09g091960.2	928.042	240.878	43.1127	11.1619	5e-05	0.00182258	1.94953	up	yes	OK	PREDICTED: high mobility group B protein 15-like [Solanum lycopersicum]	RecName: Full=High mobility group B protein 15; AltName: Full=Nucleosome/chromatin assembly factor group D 15 [Arabidopsis thaliana]	SubName: Full=Putative uncharacterized protein (Chromosome chr5 scaffold_58, whole genome sh [...]	_
Solyc02g089540.2	23.6981	6.15814	1.10405	0.286068	0.0312	0.213514	1.94838	up	yes	OK	CONSTANS 1 [Solanum CONSTANS 1 [Solanum lycopersicum]	RecName: Full=Zinc finger protein CONSTANS-LIKE 2 [Arabidopsis thaliana]	_	_
Solyc11g005190.1	197.029	51.3263	14.5359	3.77214	5e-05	0.00182258	1.94617	up	yes	OK	PREDICTED: protein SPA1-RELATED 3-like [Solanum lycopersicum]	RecName: Full=WD repeat-containing protein RUP2; AltName: Full=Protein EARLY FLOWERING BY OVEREXPRESSION 2; AltName: Full=Protein EPRESSOR OF UV-B PHOTOMORPHOGENESI	SubName: Full=Chromosome undetermined scaffold_265, whole genome shotgun sequence;	RFWD2, COP1
Solyc03g121210.2	428.935	112.019	51.4953	13.3698	5e-05	0.00182258	1.94546	up	yes	OK	PREDICTED: mediator of RNA polymerase II transcription subunit 6-like isoform 1 [Solanum lycopersicum]	RecName: Full=Mediator of RNA polymerase II transcription subunit 6 [Arabidopsis thaliana]	SubName: Full=Chromosome chr9 scaffold_7, whole genome shotgun sequence;	MED6
Solyc02g090450.2	1630.72	425.589	101.277	26.3184	5e-05	0.00182258	1.94416	up	yes	OK	PREDICTED: peroxidase 10-like [Solanum lycopersicum]	RecName: Full=Peroxidase 10; Short=Atperox P10; AltName: Full=ATP5a; Flags: Precursor [Arabidopsis thaliana]	hypothetical protein	E1.11.1.7
Solyc05g018880.1	97.0599	25.2967	4.76071	1.23717	0.0003	0.00789937	1.94413	up	yes	OK	PREDICTED: probable polyamine oxidase 5-like [Solanum lycopersicum]	RecName: Full=Probable polyamine oxidase 5; Short=AtPAO5 [Arabidopsis thaliana]	_	SMOX, PAO5
Solyc05g009060.2	239.519	62.5777	26.6119	6.91951	0.00705	0.082327	1.94333	up	yes	OK	PREDICTED: probable protein phosphatase 2C 15-like [Solanum lycopersicum]	RecName: Full=Probable protein phosphatase 2C 5; Short=AtPP2C05 [Arabidopsis thaliana]	SubName: Full=Chromosome chr1 scaffold_5, whole genome shotgun sequence;	_
Solyc03g112440.1	17.1761	4.54696	4.03476	1.04936	0.0323	0.217888	1.94297	up	yes	OK	PREDICTED: oleosin 5-like [Solanum lycopersicum]	RecName: Full=Oleosin 18.2 kDa	annotation not avaliable	_
Solyc01g108940.1	29.4994	7.71722	2.09316	0.545282	0.0084	0.0926316	1.94061	up	yes	OK	PREDICTED: putative B3 domain-containing protein At5g66980-like [Solanum lycopersicum]	_	_	_
Solyc06g064610.1	39.2199	10.4173	18.5799	4.84889	0.0061	0.075009	1.93802	up	yes	OK	PREDICTED: uncharacterized protein LOC102604441 [Solanum tuberosum]	_	_	_
Solyc02g079460.1	15.6141	4.08792	0.733564	0.191478	0.0301	0.209012	1.93774	up	yes	OK	PREDICTED: tetrahydrocannabinolic acid synthase-like [Solanum lycopersicum]	RecName: Full=Tetrahydrocannabinolic acid synthase; Short=THCAS; AltName: Full=Delta(1)-tetrahydrocannabinolic acid synthase; AltName: Full=THCA synthase; Flags: P	hypothetical protein	_
Solyc06g064510.2	159.503	41.7865	7.95252	2.07738	0.0002	0.00574367	1.93665	up	yes	OK	PREDICTED: trans-resveratrol di-O-methyltransferase-like [Solanum lycopersicum]	RecName: Full=Trans-resveratrol di-O-methyltransferase; AltName: Full=Resveratrol O-methyltransferase; Short=ROMT; Short=VvROMT [Vitis vinifera]	SubName: Full=Chromosome chr12 scaffold_18, whole genome shotgun sequence;	_
Solyc08g007230.1	46.0794	12.1744	7.28924	1.91097	0.0082	0.0912484	1.93146	up	yes	OK	PREDICTED: ethylene-responsive transcription factor 2-like [Solanum lycopersicum]	RecName: Full=Ethylene-responsive transcription factor 2; Short=AtERF2; AltName: Full=Ethylene-responsive element-binding factor 2; Short=EREBP-2 [Arabidopsis thali	SubName: Full=Chromosome undetermined scaffold_237, whole genome shotgun sequence;	EREBP
Solyc04g082290.2	1242.32	326.459	56.1132	14.7143	5e-05	0.00182258	1.93112	up	yes	OK	PREDICTED: uncharacterized protein LOC101255492 [Solanum lycopersicum]	_	SubName: Full=Chromosome chr18 scaffold_1, whole genome shotgun sequence;	_
Solyc04g007250.1	186.453	49.151	20.0813	5.26592	5e-05	0.00182258	1.9311	up	yes	OK	PREDICTED: uncharacterized protein LOC102594051 [Solanum tuberosum]	_	_	_
Solyc04g025530.2	683.458	179.907	28.3219	7.43817	5e-05	0.00182258	1.9289	up	yes	OK	PREDICTED: glutamate decarboxylase 4-like [Solanum lycopersicum]	RecName: Full=Glutamate decarboxylase 4; Short=GAD 4 [Arabidopsis thaliana]	SubName: Full=Chromosome chr1 scaffold_5, whole genome shotgun sequence;	E4.1.1.15, gadB, gadA, GAD
Solyc10g079620.1	878.856	232.009	82.6488	21.7086	5e-05	0.00182258	1.92873	up	yes	OK	PREDICTED: N-acylneuraminate-9-phosphatase [Solanum lycopersicum]	_	hypothetical protein	_
Solyc09g007770.2	13839.1	3665.53	1136.59	299.637	5e-05	0.00182258	1.92342	up	yes	OK	plasmamembrane intrinsic protein 2;1 [Solanum lycopersicum]	RecName: Full=Aquaporin PIP2-1; AltName: Full=Plasma membrane intrinsic protein 2-1; Short=AtPIP2;1; AltName: Full=Plasma membrane intrinsic protein 2a; Short=PIP2a	aquaporin, MIP family, PIP subfamily	PIP
Solyc06g060500.1	1342.37	357.63	184.764	48.9015	5e-05	0.00182258	1.91773	up	yes	OK	PREDICTED: putative DNA-binding protein ESCAROLA-like [Solanum lycopersicum]	RecName: Full=Putative DNA-binding protein ESCAROLA [Arabidopsis thaliana]	SubName: Full=Chromosome chr2 scaffold_112, whole genome shotgun sequence;	_
Solyc03g031860.2	438.989	116.525	16.7176	4.42859	5e-05	0.00182258	1.91645	up	yes	OK	phytoene synthase 1, chloroplastic [Solanum lycopersicum]	RecName: Full=Phytoene synthase 1, chloroplastic; AltName: Full=Fruit-ripening-specific protein pTOM5; Flags: Precursor [Solanum lycopersicum]	SubName: Full=Chromosome undetermined scaffold_30, whole genome shotgun sequence;	crtB
Solyc09g011080.2	421.791	112.031	19.5405	5.17954	5e-05	0.00182258	1.91557	up	yes	OK	PREDICTED: ribulose bisphosphate carboxylase/oxygenase activase 1, chloroplastic-like [Solanum lycopersicum]	RecName: Full=Ribulose bisphosphate carboxylase/oxygenase activase 1, chloroplastic; Short=RA 1; Short=RuBisCO activase 1; Flags: Precursor	SubName: Full=Chromosome chr6 scaffold_3, whole genome shotgun sequence;	_
Solyc01g068630.2	768.02	204.611	59.2148	15.6971	5e-05	0.00182258	1.91546	up	yes	OK	PREDICTED: uncharacterized protein C24B11.05-like isoform 1 [Solanum lycopersicum]	_	catalytic/ hydrolase; catalytic/ hydrolase; FUNCTIONS IN: hydrolase activity, catalytic acti [...]	SDT1
Solyc03g120320.1	648.665	173.426	48.6602	12.9615	5e-05	0.00182258	1.90851	up	yes	OK	PREDICTED: F-box/kelch-repeat protein At1g80440-like [Solanum tuberosum]	RecName: Full=F-box/kelch-repeat protein At1g80440 [Arabidopsis thaliana]	_	_
Solyc08g006700.2	815.702	221.757	262.721	70.1831	5e-05	0.00182258	1.90434	up	yes	OK	PREDICTED: enhancer of rudimentary homolog isoform 1 [Solanum lycopersicum]	RecName: Full=Enhancer of rudimentary homolog [Arabidopsis thaliana]	SubName: Full=Putative uncharacterized protein;	_
Solyc08g080310.1	525.241	140.751	26.829	7.16924	5e-05	0.00182258	1.9039	up	yes	OK	PREDICTED: MATE efflux family protein DTX1-like [Solanum lycopersicum]	RecName: Full=MATE efflux family protein ALF5; AltName: Full=Protein ABERRANT LATERAL ROOT FORMATION 5; AltName: Full=Protein DTX19 [Arabidopsis thaliana]	SubName: Full=Chromosome chr2 scaffold_112, whole genome shotgun sequence;	TC.MATE, SLC47A, norM, mdtK, dinF
Solyc02g086480.1	22.226	6.00885	5.45549	1.458	0.03	0.208643	1.90372	up	yes	OK	PREDICTED: protein LATERAL ORGAN BOUNDARIES-like [Solanum lycopersicum]	RecName: Full=Protein LATERAL ORGAN BOUNDARIES; AltName: Full=ASYMMETRIC LEAVES 2-like protein 4; Short=AS2-like protein 4 [Arabidopsis thaliana]	hypothetical protein	_
Solyc08g016080.2	2017.36	541.08	69.6681	18.6532	5e-05	0.00182258	1.90108	up	yes	OK	PREDICTED: uncharacterized protein LOC101263137 [Solanum lycopersicum]	_	SubName: Full=Chromosome chr9 scaffold_49, whole genome shotgun sequence;	_
Solyc09g083390.1	1412.15	379.14	34.0556	9.13012	5e-05	0.00182258	1.89919	up	yes	OK	PREDICTED: uncharacterized protein LOC101245795 [Solanum lycopersicum]	_	_	_
Solyc07g062520.2	346.506	93.2687	15.5973	4.18833	5e-05	0.00182258	1.89685	up	yes	OK	PREDICTED: secologanin synthase-like [Solanum lycopersicum]	RecName: Full=Cytochrome P450 CYP72A219; AltName: Full=Cytochrome P450 CYP72A129 [Panax ginseng]	SubName: Full=Chromosome undetermined scaffold_160, whole genome shotgun sequence;	_
Solyc05g013680.2	107.365	29.0228	5.52646	1.48853	0.00085	0.0178061	1.89247	up	yes	OK	PREDICTED: GDSL esterase/lipase At3g26430-like [Solanum lycopersicum]	RecName: Full=GDSL esterase/lipase At3g26430; AltName: Full=Extracellular lipase At3g26430; Flags: Precursor [Arabidopsis thaliana]	hypothetical protein	_
Solyc12g099580.1	103.896	28.1126	7.66457	2.0652	0.00115	0.0225324	1.89192	up	yes	OK	PREDICTED: auxin-induced protein 5NG4-like [Solanum lycopersicum]	RecName: Full=WAT1-related protein At3g30340 [Arabidopsis thaliana]	SubName: Full=Chromosome chr2 scaffold_105, whole genome shotgun sequence;	_
Solyc09g065770.1	328.547	89.0629	25.0678	6.76298	5e-05	0.00182258	1.8901	up	yes	OK	PREDICTED: protein ELC-like [Solanum lycopersicum]	_	_	TSG101, STP22, VPS23
Solyc04g077050.2	907.936	245.649	34.5752	9.33357	5e-05	0.00182258	1.88924	up	yes	OK	amino acid transporter [Solanum tuberosum]	RecName: Full=Amino acid permease 6; AltName: Full=Amino acid transporter AAP6 [Arabidopsis thaliana]	AAP6 (AMINO ACID PERMEASE 6); acidic amino acid transmembrane transporter/ amino acid transm [...]	_
Solyc06g074530.1	2826.48	765.994	167.859	45.3475	5e-05	0.00182258	1.88815	up	yes	OK	PREDICTED: arogenate dehydratase/prephenate dehydratase 6, chloroplastic-like [Solanum lycopersicum]	RecName: Full=Arogenate dehydratase/prephenate dehydratase 6, chloroplastic; Short=AtADT6; Short=AtPDT6; Flags: Precursor [Arabidopsis thaliana]	annotation not avaliable	ADT, PDT
Solyc11g006730.1	51.0827	13.9196	7.59813	2.05349	0.00995	0.103557	1.88757	up	yes	OK	PREDICTED: germin-like protein 9-3-like [Solanum lycopersicum]	RecName: Full=Putative germin-like protein 9-2; Flags: Precursor [Oryza sativa Japonica Group]	_	_
Solyc04g007390.2	28.927	7.85493	2.08764	0.564576	0.03175	0.215975	1.88663	up	yes	OK	PREDICTED: probable serine/threonine-protein kinase At1g18390-like [Solanum lycopersicum]	RecName: Full=Probable serine/threonine-protein kinase At1g18390; Flags: Precursor [Arabidopsis thaliana]	SubName: Full=Chromosome chr1 scaffold_5, whole genome shotgun sequence;	IRAK4
Solyc01g010640.2	961.915	261.466	82.8547	22.4479	5e-05	0.00182258	1.884	up	yes	OK	PREDICTED: uncharacterized protein LOC101252419 [Solanum lycopersicum]	_	SubName: Full=Chromosome chr1 scaffold_84, whole genome shotgun sequence;	_
Solyc08g081700.1	56.4117	15.5018	9.0556	2.46331	0.0029	0.0448845	1.87821	up	yes	OK	PREDICTED: uncharacterized protein LOC102579067 [Solanum tuberosum]	_	_	_
Solyc01g111280.2	148.991	40.7328	15.0921	4.10727	0.0003	0.00789937	1.87754	up	yes	OK	PREDICTED: uncharacterized protein LOC101259298 [Solanum lycopersicum]	RecName: Full=Glycine-rich protein 2	hypothetical protein	CNBP
Solyc05g056300.2	722.803	198.067	73.4602	20.0153	5e-05	0.00182258	1.87586	up	yes	OK	PREDICTED: thioredoxin F1, chloroplastic-like [Solanum tuberosum]	RecName: Full=Thioredoxin F1, chloroplastic; Short=AtTrxf1; AltName: Full=Thioredoxin F2; Short=AtTrxf2; Flags: Precursor [Arabidopsis thaliana]	TRXF1 (THIOREDOXIN F-TYPE 1); enzyme activator; THIOREDOXIN F-TYPE 1 (TRXF1); FUNCTIONS IN: [...]	trxA
Solyc04g010190.1	141.909	39.1117	24.1727	6.60087	0.0003	0.00789937	1.87265	up	yes	OK	PREDICTED: uncharacterized protein LOC101268563 [Solanum lycopersicum]	_	hypothetical protein	_
Solyc09g014560.1	4.35033	1.32418	5.31039	1.4514	0.04845	0.277974	1.87137	up	yes	OK	PREDICTED: MLP-like protein 34-like [Solanum tuberosum]	_	_	_
Solyc09g007760.2	18869.3	5172.99	920.861	251.755	5e-05	0.00182258	1.87096	up	yes	OK	plasmamembrane intrinsic protein 2;1 [Solanum lycopersicum]	RecName: Full=Aquaporin PIP2-1; AltName: Full=Plasma membrane intrinsic protein 2-1; Short=AtPIP2;1; AltName: Full=Plasma membrane intrinsic protein 2a; Short=PIP2a	aquaporin, MIP family, PIP subfamily	PIP
Solyc02g069250.2	19.4011	5.3447	1.14143	0.313425	0.03175	0.215975	1.86465	up	yes	OK	PREDICTED: probable cinnamyl alcohol dehydrogenase 6-like [Solanum lycopersicum]	RecName: Full=Probable cinnamyl alcohol dehydrogenase 6; Short=OsCAD6 [Oryza sativa Japonica Group]	SubName: Full=Chromosome chr18 scaffold_1, whole genome shotgun sequence;	E1.1.1.195
Solyc12g042980.1	64.9083	17.9496	5.67199	1.5576	0.00755	0.0863401	1.86453	up	yes	OK	PREDICTED: gibberellin 20 oxidase 1-A-like [Solanum lycopersicum]	_	_	K06892
Solyc02g071100.2	18.268	5.04653	1.06691	0.293627	0.03375	0.224371	1.86138	up	yes	OK	PREDICTED: probable purine permease 9-like [Solanum lycopersicum]	RecName: Full=Probable purine permease 10; Short=AtPUP10 [Arabidopsis thaliana]	_	_
Solyc07g007560.2	113.943	31.4834	3.89678	1.07475	0.00025	0.00690932	1.85828	up	yes	OK	PREDICTED: probable anion transporter 6, chloroplastic-like [Solanum lycopersicum]	RecName: Full=Probable anion transporter 6, chloroplastic; AltName: Full=Phosphate transporter PHT4;5; Flags: Precursor [Arabidopsis thaliana]	annotation not avaliable	SLC17A
Solyc02g061850.2	28.4046	7.8479	0.67163	0.185277	0.0106	0.107911	1.85798	up	yes	OK	PREDICTED: phospholipase D delta-like [Solanum lycopersicum]	RecName: Full=Phospholipase D delta; Short=AtPLDdelta; Short=PLD delta [Arabidopsis thaliana]	hypothetical protein	PLD1_2
Solyc06g073000.2	71.4126	19.8098	5.90129	1.62818	0.0024	0.0391561	1.85777	up	yes	OK	PREDICTED: pathogenesis-related protein 5-like [Solanum lycopersicum]	RecName: Full=Pathogenesis-related protein 5; Short=PR-5; Flags: Precursor [Arabidopsis thaliana]	hypothetical protein	_
Solyc03g059260.2	284.916	78.7858	11.4927	3.17129	5e-05	0.00182258	1.85758	up	yes	OK	PREDICTED: C-terminal processing peptidase, chloroplastic-like [Solanum tuberosum]	RecName: Full=Carboxyl-terminal-processing peptidase 3, chloroplastic; AltName: Full=D1 C-terminal processing protease 3; AltName: Full=Photosystem II D1 protein	annotation not avaliable	_
Solyc06g074800.1	848.324	235.571	70.5277	19.4986	5e-05	0.00182258	1.85482	up	yes	OK	PREDICTED: zinc finger protein ZAT5-like [Solanum tuberosum]	RecName: Full=Zinc finger protein ZAT5 [Arabidopsis thaliana]	_	_
Solyc00g009140.2	19.8878	5.53493	1.88113	0.521154	0.03945	0.246854	1.85182	up	yes	OK	PREDICTED: dehydrogenase/reductase SDR family member 12-like [Solanum lycopersicum]	RecName: Full=Dehydrogenase/reductase SDR family member 12 [Bos taurus]	short-chain dehydrogenase/reductase (SDR) family protein; short-chain dehydrogenase/reductas [...]	DHRS12
Solyc04g081560.2	231.769	64.5081	17.0407	4.72364	5e-05	0.00182258	1.85101	up	yes	OK	PREDICTED: pathogenesis-related protein 5-like [Solanum lycopersicum]	RecName: Full=Pathogenesis-related protein 5; Short=PR-5; Flags: Precursor [Arabidopsis thaliana]	hypothetical protein	_
Solyc02g092700.2	155.967	43.3692	6.87259	1.90706	0.0001	0.00325535	1.8495	up	yes	OK	PREDICTED: uncharacterized protein LOC102595705 [Solanum tuberosum]	RecName: Full=Uncharacterized protein ycf36 (chloroplast) [Porphyra purpurea]	hypothetical protein	_
Solyc02g062710.1	44.8119	12.5144	2.53307	0.704461	0.00925	0.0988097	1.8463	up	yes	OK	PREDICTED: uncharacterized acetyltransferase At3g50280-like [Solanum lycopersicum]	RecName: Full=BAHD acyltransferase DCR; AltName: Full=Protein DEFECTIVE IN CUTICULAR RIDGES; AltName: Full=Protein PERMEABLE LEAVES 3 [Arabidopsis thaliana]	_	_
Solyc02g069200.1	763.486	213.363	58.2549	16.2059	5e-05	0.00182258	1.84586	up	yes	OK	iron-regulated transporter 1 precursor [Solanum lycopersicum]	RecName: Full=Probable zinc transporter 10; AltName: Full=ZRT/IRT-like protein 10; Flags: Precursor [Arabidopsis thaliana]	SubName: Full=Putative uncharacterized protein (Chromosome undetermined scaffold_60, whole g [...]	SLC39A1_2_3, ZIP1_2_3
Solyc11g066160.1	451.351	129.986	223.021	62.7646	5e-05	0.00182258	1.82916	up	yes	OK	predicted protein [Hordeum vulgare subsp. vulgare]	RecName: Full=Histone H4 [Arabidopsis thaliana]	annotation not avaliable	H4
Solyc04g007350.2	142.103	40.1596	10.2114	2.87476	0.0005	0.0118912	1.82867	up	yes	OK	PREDICTED: uncharacterized protein LOC101260633 [Solanum lycopersicum]	_	_	_
Solyc05g039960.1	22.8574	6.49725	5.61394	1.58236	0.0348	0.228816	1.82694	up	yes	OK	PREDICTED: uncharacterized protein LOC101247878 [Solanum lycopersicum]	_	_	_
Solyc06g059730.1	19.8929	5.65113	0.958759	0.271359	0.03545	0.231238	1.82097	up	yes	OK	PREDICTED: probable auxin efflux carrier component 6-like [Solanum tuberosum]	RecName: Full=Probable auxin efflux carrier component 6; Short=AtPIN6 [Arabidopsis thaliana]	annotation not avaliable	PIN
Solyc09g072850.1	15.4694	4.63629	11.9493	3.38373	0.0393	0.246311	1.82024	up	yes	OK	PREDICTED: uncharacterized protein LOC102598211 [Solanum tuberosum]	_	_	_
Solyc11g073110.1	23.4594	6.68417	1.58376	0.449626	0.0296	0.207246	1.81656	up	yes	OK	PREDICTED: uncharacterized protein LOC101267866 [Solanum lycopersicum]	RecName: Full=Protein UPSTREAM OF FLC [Arabidopsis thaliana]	hypothetical protein	_
Solyc03g117500.1	265.872	76.3426	53.9438	15.321	5e-05	0.00182258	1.81595	up	yes	OK	PREDICTED: uncharacterized protein LOC101250680 [Solanum lycopersicum]	_	_	_
Solyc03g025330.2	48.5873	13.8754	2.96521	0.843677	0.00375	0.0540584	1.81337	up	yes	OK	PREDICTED: UPF0496 protein At3g49070-like [Solanum lycopersicum]	RecName: Full=UPF0496 protein At3g49070 [Arabidopsis thaliana]	_	_
Solyc01g108570.2	74.1958	21.2564	5.07485	1.44821	0.00345	0.0510062	1.80909	up	yes	OK	PREDICTED: probable carboxylesterase 7-like [Solanum lycopersicum]	RecName: Full=2-hydroxyisoflavanone dehydratase; AltName: Full=Carboxylesterase HIDM [Glycyrrhiza echinata]	_	_
Solyc04g010320.1	14.9089	4.26699	0.754624	0.215454	0.03985	0.248163	1.80838	up	yes	OK	PREDICTED: cytochrome P450 89A9-like [Solanum lycopersicum]	RecName: Full=Cytochrome P450 89A2; AltName: Full=ATH 6-1; AltName: Full=CYPLXXXIX [Arabidopsis thaliana]	_	_
Solyc03g043890.2	45.1065	12.9536	1.99544	0.571634	0.01035	0.106232	1.80354	up	yes	OK	1-aminocyclopropane-1-carboxylate synthase [Solanum lycopersicum]	RecName: Full=1-aminocyclopropane-1-carboxylate synthase 3; Short=ACC synthase 3; AltName: Full=Le-ACS3; Short=ACS-3; AltName: Full=S-adenosyl-L-methionine methylth	SubName: Full=Putative uncharacterized protein (Chromosome undetermined scaffold_1179, whole [...]	ACS
Solyc09g091970.2	14.9387	4.30421	0.835983	0.240197	0.04465	0.265724	1.79926	up	yes	OK	PREDICTED: epimerase family protein slr1223-like [Solanum lycopersicum]	RecName: Full=Epimerase family protein slr1223 [Synechocystis sp. PCC 6803 substr. Kazusa]	hypothetical protein	K07071
Solyc06g072530.2	46.4054	13.4275	5.35275	1.53846	0.00275	0.043195	1.79879	up	yes	OK	PREDICTED: CASP-like protein VIT_17s0000g00560-like [Solanum lycopersicum]	RecName: Full=CASP-like protein VIT_17s0000g00560 [Vitis vinifera]	_	_
Solyc10g075160.1	70.4397	20.5178	18.3061	5.26367	0.0012	0.0232133	1.79818	up	yes	OK	PREDICTED: ferredoxin-1, chloroplastic-like [Solanum lycopersicum]	RecName: Full=Ferredoxin-1, chloroplastic; AltName: Full=Ferredoxin I; Flags: Precursor [Solanum lycopersicum]	SubName: Full=Putative uncharacterized protein;	petF
Solyc03g097840.2	353.238	102.002	23.8937	6.87344	5e-05	0.00182258	1.79753	up	yes	OK	PREDICTED: phosphate carrier protein, mitochondrial-like [Solanum lycopersicum]	RecName: Full=Mitochondrial phosphate carrier protein 3, mitochondrial; AltName: Full=Mitochondrial phosphate transporter 3; Short=MPT3; AltName: Full=Phosphate tr	mitochondrial phosphate carrier protein	SLC25A3, PHC, PIC
Solyc04g078640.1	698.005	203.667	173.272	49.9352	5e-05	0.00182258	1.79491	up	yes	OK	PREDICTED: ethylene-responsive transcription factor ERF010-like [Solanum lycopersicum]	RecName: Full=Ethylene-responsive transcription factor ERF010 [Arabidopsis thaliana]	SubName: Full=RAP2.4-like protein;	EREBP
Solyc06g069680.1	16.7196	4.84513	1.34992	0.389167	0.0401	0.249148	1.79441	up	yes	OK	PREDICTED: uncharacterized protein LOC101259449 [Solanum lycopersicum]	_	_	_
Solyc03g097820.1	30.1341	8.76184	2.46905	0.713613	0.01155	0.114282	1.79074	up	yes	OK	basic helix-loop-helix [Solanum basic helix-loop-helix [Solanum lycopersicum]	RecName: Full=Transcription factor bHLH137; AltName: Full=Basic helix-loop-helix protein 137; Short=AtbHLH137; Short=bHLH 137; AltName: Full=Transcription factor E	BEE 1, putative, expressed	_
Solyc07g009330.2	12529.3	3645.55	1643.31	475.101	5e-05	0.00182258	1.7903	up	yes	OK	PREDICTED: 60S acidic ribosomal protein P3-like [Solanum lycopersicum]	RecName: Full=60S acidic ribosomal protein P3; AltName: Full=P1/P2-like [Oryza sativa Japonica Group]	SubName: Full=Chromosome chr11 scaffold_118, whole genome shotgun sequence;	RP-LP1, RPLP1
Solyc02g094340.1	22.9482	6.65027	0.821339	0.237551	0.03685	0.237075	1.78974	up	yes	OK	PREDICTED: DELLA protein GAI1-like [Solanum lycopersicum]	RecName: Full=DELLA protein RGL2; AltName: Full=GRAS family protein 15; Short=AtGRAS-15; AltName: Full=RGA-like protein 2; AltName: Full=Scarecrow-like protein 19;	SubName: Full=Chromosome chr14 scaffold_9, whole genome shotgun sequence;	_
Solyc07g056570.1	161.441	46.9675	6.57159	1.90702	0.0002	0.00574367	1.78492	up	yes	OK	nine-cis-epoxycarotenoid dioxygenase [Solanum lycopersicum]	RecName: Full=9-cis-epoxycarotenoid dioxygenase NCED1, chloroplastic; AltName: Full=PvNCED1; Flags: Precursor	SubName: Full=Chromosome chr19 scaffold_111, whole genome shotgun sequence;	NCED
Solyc05g006830.2	527.877	154.277	52.3722	15.2253	5e-05	0.00182258	1.78233	up	yes	OK	PREDICTED: thioredoxin H2-like [Solanum lycopersicum]	RecName: Full=Thioredoxin H2; Short=AtTrxh2; AltName: Full=Thioredoxin 2; Short=AtTRX2 [Arabidopsis thaliana]	SubName: Full=Chromosome chr1 scaffold_46, whole genome shotgun sequence;	trxA
Solyc02g080850.1	39.3017	11.4801	2.40469	0.700509	0.01085	0.109651	1.77938	up	yes	OK	PREDICTED: probable F-box protein At4g22030-like [Solanum lycopersicum]	RecName: Full=Probable F-box protein At4g22030 [Arabidopsis thaliana]	SubName: Full=Chromosome undetermined scaffold_567, whole genome shotgun sequence;	_
Solyc01g098560.2	854.932	250.021	35.8277	10.456	5e-05	0.00182258	1.77674	up	yes	OK	PREDICTED: sugar transporter ERD6-like 5-like [Solanum lycopersicum]	RecName: Full=Sugar transporter ERD6-like 5 [Arabidopsis thaliana]	SubName: Full=Chromosome chr14 scaffold_164, whole genome shotgun sequence;	SLC2A8, GLUT8
Solyc01g096230.2	3454.87	1011.41	138.678	40.5233	5e-05	0.00182258	1.77492	up	yes	OK	PREDICTED: probable mitochondrial chaperone BCS1-A-like [Solanum lycopersicum]	RecName: Full=Probable mitochondrial chaperone BCS1-B; AltName: Full=BCS1-like protein 2 [Dictyostelium discoideum]	hypothetical protein	BCS1
Solyc09g066450.1	48.8327	14.3154	2.46051	0.719014	0.0037	0.0535107	1.77487	up	yes	OK	PREDICTED: protein SCARECROW-like [Solanum lycopersicum]	RecName: Full=Protein SCARECROW; AltName: Full=PsSCR	GRAS family transcription factor	_
Solyc07g055970.1	99.0449	29.0373	5.07087	1.48209	0.0018	0.0318303	1.7746	up	yes	OK	PREDICTED: taxadiene 5-alpha hydroxylase-like [Solanum tuberosum]	RecName: Full=Taxadiene 5-alpha hydroxylase	cytochrome P450	_
Solyc05g052580.2	1619.17	474.826	88.2975	25.8155	5e-05	0.00182258	1.77414	up	yes	OK	PREDICTED: uncharacterized protein C2F7.02c-like [Solanum lycopersicum]	_	SubName: Full=Chromosome chr13 scaffold_48, whole genome shotgun sequence;	CTDSP
Solyc05g054610.1	571.711	171.521	282.649	82.6959	5e-05	0.00182258	1.77312	up	yes	OK	histone H4 [Solanum histone H4 [Solanum lycopersicum]	RecName: Full=Histone H4 [Solanum H4_SOLCH RecName: Full=Histone H4 H4_CAPAN RecName: Full=Histone H4; Alt	annotation not available	H4
Solyc01g109710.2	145.639	42.8233	11.5609	3.38342	5e-05	0.00182258	1.7727	up	yes	OK	PREDICTED: uncharacterized protein C167.05-like isoform 2 [Solanum lycopersicum]	_	hypothetical protein	_
Solyc04g026020.2	152.19	44.8451	4.18433	1.23108	0.00025	0.00690932	1.76507	up	yes	OK	PREDICTED: uncharacterized protein LOC101263509 [Solanum lycopersicum]	_	_	_
Solyc07g065340.1	704.038	208.13	57.4667	16.9111	5e-05	0.00182258	1.76476	up	yes	OK	PREDICTED: serine acetyltransferase 3, mitochondrial-like [Solanum lycopersicum]	RecName: Full=Serine acetyltransferase 3, mitochondrial; Short=AtSAT-3; Short=AtSERAT2;2; Short=SAT-m; Flags: Precursor [Arabidopsis thaliana]	serine O-acetyltransferase (EC:2.3.1.30)	cysE
Solyc01g067860.2	1005.46	298.244	59.8802	17.6999	5e-05	0.00182258	1.75834	up	yes	OK	PREDICTED: peroxidase 19-like [Solanum lycopersicum]	RecName: Full=Peroxidase 24; Short=Atperox P24; AltName: Full=ATP47; Flags: Precursor [Arabidopsis thaliana]	SubName: Full=Chromosome chr5 scaffold_2, whole genome shotgun sequence;	E1.11.1.7
Solyc11g071720.1	89.9582	26.7669	7.59346	2.24608	0.0011	0.0217922	1.75735	up	yes	OK	PREDICTED: probable carboxylesterase 15-like [Solanum lycopersicum]	RecName: Full=Probable carboxylesterase 15; AltName: Full=AtCXE15 [Arabidopsis thaliana]	hypothetical protein	_
Solyc12g096540.1	10389.8	3112.68	1900.36	563.769	5e-05	0.00182258	1.7531	up	yes	OK	PREDICTED: 40S ribosomal protein S10-like isoform 2 [Solanum lycopersicum]	RecName: Full=40S ribosomal protein S10 [Oryza sativa Japonica Group]	SubName: Full=Chromosome chr2 scaffold_132, whole genome shotgun sequence;	RP-S10e, RPS10
Solyc08g005630.2	188.579	56.0924	4.74683	1.41014	0.0003	0.00789937	1.75113	up	yes	OK	PREDICTED: long-chain-alcohol oxidase FAO4A-like [Solanum lycopersicum]	RecName: Full=Long-chain-alcohol oxidase FAO4A; AltName: Full=Long-chain fatty alcohol oxidase 4A [Arabidopsis thaliana]	hypothetical protein	FAO3
Solyc03g112590.2	41.7922	12.4424	1.05876	0.314769	0.01035	0.106232	1.75001	up	yes	OK	PREDICTED: cell division cycle protein 48 homolog [Solanum lycopersicum]	RecName: Full=Cell division cycle protein 48 homolog; AltName: Full=Valosin-containing protein homolog; Short=VCP [Glycine max]	SubName: Full=Chromosome chr17 scaffold_12, whole genome shotgun sequence;	VCP, CDC48
Solyc02g062790.2	22.8192	6.80328	0.677322	0.201623	0.046	0.269948	1.74818	up	yes	OK	PREDICTED: proline-rich receptor-like protein kinase PERK1-like [Solanum lycopersicum]	RecName: Full=Proline-rich receptor-like protein kinase PERK4; AltName: Full=Proline-rich extensin-like receptor kinase 4; Short=AtPERK4 [Arabidopsis thaliana]	hypothetical protein	_
Solyc02g065680.2	5709.61	1707.19	247.028	73.6892	5e-05	0.00182258	1.74515	up	yes	OK	PREDICTED: probable sodium-coupled neutral amino acid transporter 6-like isoform 1 [Solanum lycopersicum]	_	SubName: Full=Chromosome chr14 scaffold_9, whole genome shotgun sequence;	SLC38A2, SNAT2
Solyc02g062610.2	146.346	43.8906	7.24788	2.16707	0.00055	0.0128501	1.74181	up	yes	OK	PREDICTED: uncharacterized hydrolase YugF-like [Solanum lycopersicum]	RecName: Full=Pheophytinase, chloroplastic; AltName: Full=Pheophytin pheophorbide hydrolase; AltName: Full=Protein CO-REGULATED WITH NYE1; Flags: Precursor [Arabidop	SubName: Full=Putative uncharacterized protein;	_
Solyc12g096780.1	13.6995	4.11398	1.02775	0.307327	0.0444	0.264994	1.74164	up	yes	OK	PREDICTED: probable trans-2-enoyl-CoA reductase, mitochondrial-like isoform 1 [Solanum lycopersicum]	RecName: Full=Probable trans-2-enoyl-CoA reductase, mitochondrial; Flags: Precursor [Arabidopsis thaliana]	SubName: Full=Chromosome chr6 scaffold_3, whole genome shotgun sequence;	MECR, NRBF1
Solyc03g083010.2	641.686	192.888	16.2006	4.86284	5e-05	0.00182258	1.73618	up	yes	OK	PREDICTED: putative aminoacrylate hydrolase RutD-like isoform 1 [Solanum lycopersicum]	_	SubName: Full=Chromosome chr16 scaffold_86, whole genome shotgun sequence;	_
Solyc02g084430.2	23.9382	7.28391	4.63601	1.39307	0.04165	0.25487	1.73462	up	yes	OK	PREDICTED: probable salt tolerance-like protein At1g78600-like isoform X1 [Solanum tuberosum]	_	_	_
Solyc06g066560.1	213.252	64.3729	22.1103	6.64405	5e-05	0.00182258	1.73458	up	yes	OK	PREDICTED: aquaporin TIP2-1-like [Solanum lycopersicum]	RecName: Full=Aquaporin TIP2-1; AltName: Full=Delta-tonoplast intrinsic protein; Short=Delta-TIP; AltName: Full=Tonoplast intrinsic protein 2-1; Short=AtTIP2;1; Co	SubName: Full=Putative uncharacterized protein;	TIP
Solyc01g094910.2	1680.43	505.809	50.8502	15.2812	5e-05	0.00182258	1.7345	up	yes	OK	ferric-chelate reductase [Solanum lycopersicum]	RecName: Full=Ferric reduction oxidase 2; Short=AtFRO2; AltName: Full=Ferric-chelate reductase 2; AltName: Full=Protein FERRIC CHELATE REDUCTASE DEFECTIVE 1 [Arabid	hypothetical protein	_
Solyc11g011970.1	466.6	142.083	70.828	21.4196	5e-05	0.00182258	1.72539	up	yes	OK	PREDICTED: probable tyrosine-protein phosphatase At1g05000-like [Solanum lycopersicum]	RecName: Full=Probable tyrosine-protein phosphatase At1g05000 [Arabidopsis thaliana]	SubName: Full=Chromosome undetermined scaffold_404, whole genome shotgun sequence;	SIW14, OCA3
[truncated: 2,019 more rows]

## Sheet: CCC vs CK in shoot
Table S2. Significant differentially expressed genes involved in tomato shoots and roots under CCC/PBZ treatment.
[truncated: 4,161 more rows]

## Sheet: PBZ vs CK in shoot
Table S3. Significant differentially expressed genes involved in tomato shoots and roots under CCC/PBZ treatment.
[truncated: 4,400 more rows]
