# Supplementary material for: Comprehensive Transcriptome Reveals an Opposite Regulatory Effect of Plant Growth Retardants in Controlling Seedling Overgrowth between Roots and Shoots
Source: Int J Mol Sci. 2019 Jul 5;20(13):3307. doi: 10.3390/ijms20133307 (PMC6650903; doi:10.3390/ijms20133307)
Supplement: Supplementary file 1 [file ijms-20-03307-s001.zip › ijms-522547 sp for proof/Supplementary Files/Supplementary Table 4.xlsx]

## Sheet: Sheet1
Table S4. G-box analysis of tomato EXPs promoters
Gene Name	Gene ID	CAAT-box	G-Box	TATA-box
SlEXPA1	Solyc01g010890.2	Y	Y	Y
SlEXPA2	Solyc02g088100.2	Y	Y	Y
SlEXPA3	Solyc00g017230.1	Y	Y	Y
SlEXPA4	Solyc06g005560.2	Y	Y	Y
SlEXPA5	Solyc05g007830	Y	Y	Y
SlEXPA6	Solyc06g076220	Y	Y	Y
SlEXPA7	Solyc08g080060.2	Y	Y	Y
SlEXPA8	Solyc05g052250	Y	Y	Y
SlEXPA9	Solyc10g084780	Y	Y	Y
SlEXPA10	Solyc09g018020.2	Y	Y	Y
SlEXPA11	Solyc04g081870	Y	Y	Y
SlEXPA12	Solyc07g063210.2	Y	Y	Y
SlEXPA13	Solyc02g081210.2	Y	Y	Y
SlEXPA14	Solyc03g115890.2	Y	Y	Y
SlEXPA15	Solyc06g049050.2	Y	Y	Y
SlEXPA16	Solyc12g089380	Y	Y	Y
SlEXPA17	Solyc06g051800.2	Y	Y	Y
SlEXPA18	Solyc08g007780.2	Y	Y	Y
SlEXPA19	Solyc03g115310.1	Y	Y	Y
SlEXPA20	Solyc03g031840.2	Y	Y	Y
SlEXPA21	Solyc03g115320.1	Y	N	Y
SlEXPA22	Solyc03g115340	Y	Y	Y
SlEXPA23	Solyc03g115350.1	Y	N	Y
SlEXPA24	Solyc03g115300.1	Y	N	Y
SlEXPA25	Solyc03g115270.1	Y	Y	Y
SlEXPA26	Solyc09g010860	Y	Y	Y
SlEXPA27	Solyc10g086520.1	Y	Y	Y
SlEXPB1	Solyc07g054170.2	Y	Y	Y
SlEXPB2	Solyc01g090810	Y	Y	Y
SlEXPB3	Solyc10g008440.2	Y	Y	Y
SlEXPB4	Solyc07g049540.1	Y	N	Y
SlEXPB5	Solyc05g052330.1	Y	N	Y
SlEXPB6	Solyc10g018500.1	Y	Y	Y
SlEXPB7	Solyc01g090820.1	Y	N	Y
SlEXPB8	Solyc03g093390	Y	Y	Y
SlEXLA1	Solyc01g112000.2	Y	Y	Y
SlEXLB1	Solyc08g077900.2	Y	N	Y
SlEXLB2	Solyc08g077330.2	Y	Y	Y
SlEXLB3	Solyc06g060970.1	Y	Y	Y
SlEXLB4	Solyc08g077910.2	Y	N	Y
Note: Y indicates existing G-box, N indicates non G-box existed.
